# Supplementary material for: Possible Role of Extracellular Vesicles in Hepatotoxicity of Acetaminophen
Source: Int J Mol Sci. 2022 Aug 9;23(16):8870. doi: 10.3390/ijms23168870 (PMC9408656; doi:10.3390/ijms23168870)
Supplement: Supplementary file 1 [file ijms-23-08870-s001.zip]

Archive with 6 entries (6 files):
- Figure S1.tif
- Supplementary material - Experimental working scheme.pdf
- Supplementary Table S4.xls
- Supplementary Table S5.xls
- Supplementary Table S6 - GO enrichment.xlsx
- Supplementary Tables 1-3.pdf
