# Supplementary material for: Possible Role of Extracellular Vesicles in Hepatotoxicity of Acetaminophen
Source: Int J Mol Sci. 2022 Aug 9;23(16):8870. doi: 10.3390/ijms23168870 (PMC9408656; doi:10.3390/ijms23168870)
Supplement: Supplementary file 1 [file ijms-23-08870-s001.zip › Supplementary Table S4.xls]

## Sheet: Sheet1
NLMV_ProteinSummary
N	Unused	Total	%Cov(95)	Name	Species	Peptides(95%)
1	57.95	57.95	22.53	Gene_Symbol=Pzp Alpha-1-macroglobulin	10116	25
2	33.98	33.98	44.4	Gene_Symbol=Cyp2d2 Cytochrome P450 2D26	10116	18
3	21.49	28.33	32.54	Gene_Symbol=Cyp2d1 Cytochrome P450 2D1	10116	14
4	15.83	15.83	18.2	Gene_Symbol=Cyp2c11 Cytochrome P450 2C11	10116	6
5	15.55	15.55	29.97	Gene_Symbol=Rdh7 Retinol dehydrogenase 3	10116	8
6	14.25	14.25	50.34	Gene_Symbol=LOC100134871;LOC689064;Hbb Hemoglobin subunit beta-2	10116	7
7	14.15	14.15	16.79	Gene_Symbol=Ugt2b37 60 kDa protein	10116	7
7	0	14.15	16.79	Gene_Symbol=Ugt2b5 UDP-glucuronosyltransferase 2B17	10116	7
8	13.43	13.43	10.92	Gene_Symbol=Mvp Major vault protein	10116	6
9	12.69	12.69	20.88	Gene_Symbol=Ephx1 Epoxide hydrolase 1	10116	6
10	12.43	12.43	17.77	Gene_Symbol=Aldh3a2 Putative uncharacterized protein Aldh3a2+F14	10116	6
10	0	12.43	20.24	Gene_Symbol=Aldh3a2 Putative uncharacterized protein Aldh3a2	10116	6
10	0	12.43	16.96	Gene_Symbol=Aldh3a2 Putative uncharacterized protein Aldh3a2	10116	6
10	0	12.43	17.66	Gene_Symbol=Aldh3a2 Putative uncharacterized protein Aldh3a2	10116	6
10	0	12.43	17.77	Gene_Symbol=Aldh3a2 Fatty aldehyde dehydrogenase	10116	6
11	11.22	11.22	59.86	Gene_Symbol=Hba-a2 Hemoglobin subunit alpha-1/2	10116	6
11	0	9.7	52.11	Gene_Symbol=Hba2 hemoglobin alpha 2 chain	10116	5
12	9.84	9.84	8.929	Gene_Symbol=Cyp4a2 Cytochrome P450 4A2	10116	4
13	9.69	9.69	5.436	Gene_Symbol=Acsl1 Long-chain-fatty-acid--CoA ligase 1	10116	3
14	9.63	9.63	8.553	Gene_Symbol=Alb Serum albumin	10116	4
15	9.61	9.61	11.46	Gene_Symbol=LOC100364391;LOC690226 dehydrogenase/reductase (SDR family) member 7-like	10116	4
16	9.52	9.52	6.183	Gene_Symbol=Fam65b Ab2-162	10116	5
16	0	9.52	44.26	Gene_Symbol=Ftl;LOC100360087 Ferritin light chain 1	10116	5
16	0	9.52	44.26	Gene_Symbol=RGD1560687 ferritin light chain 1-like	10116	5
17	9.51	9.51	20.27	Gene_Symbol=Actg1;LOC100361457 Actin, cytoplasmic 2	10116	5
17	0	9.51	20.27	Gene_Symbol=Actb Actin, cytoplasmic 1	10116	5
17	0	9.51	20.27	Gene_Symbol=LOC684969 actin, gamma 1 propeptide-like	10116	5
17	0	7.51	19.66	Gene_Symbol=Actg1 33 kDa protein	10116	4
18	9.4	9.4	4.706	Gene_Symbol=Slc4a1 Slc4a1 protein	10116	3
18	0	9.4	4.31	Gene_Symbol=Slc4a1 band 3 anion transport protein	10116	3
19	9.17	9.17	10.15	Gene_Symbol=Canx Calnexin	10116	5
20	8.66	8.66	13.14	Gene_Symbol=Hsd3b5 3 beta-hydroxysteroid dehydrogenase type 5	10116	4
21	7.41	9.41	12.43	Gene_Symbol=Ugt1a5;Ugt1a1 UDP-glucuronosyltransferase 1-5 precursor	10116	5
21	0	9.41	12.43	Gene_Symbol=Ugt1a1;Ugt1a3 UDP-glucuronosyltransferase 1-3	10116	5
21	0	9.41	12.38	Gene_Symbol=Ugt1a2;Ugt1a1 UDP-glucuronosyltransferase 1-2 precursor	10116	5
21	0	8.01	10.92	Gene_Symbol=Ugt1a5 UDP-glucuronosyltransferase 1-5	10116	4
21	0	8.01	10.88	Gene_Symbol=Ugt1a2 UDP-glucuronosyltransferase 1-2	10116	4
21	0	7.41	9.623	Gene_Symbol=Ugt1a9;Ugt1a1 UDP glycosyltransferase 1 family, polypeptide A10	10116	4
21	0	7.41	9.623	Gene_Symbol=Ugt1a8;Ugt1a1 UDP-glucuronosyltransferase 1-8	10116	4
21	0	7.41	9.623	Gene_Symbol=Ugt1a6;Ugt1a1 UDP-glucuronosyltransferase 1-6	10116	4
22	7.09	7.09	14.86	Gene_Symbol=LOC100360950 GF20391-like isoform 1	10116	3
22	0	7.09	17.19	Gene_Symbol=LOC100360950 GF20391-like isoform 2	10116	3
22	0	7.05	6.691	Gene_Symbol=Hist1h4b;Hist1h4m histone cluster 1, H4m	10116	2
22	0	7.05	7.004	Gene_Symbol=Hist1h2ai histone cluster 1, H2ae-like	10116	2
22	0	5.55	17.31	Gene_Symbol=LOC679840 histone H4 replacement-like	10116	2
22	0	5.55	17.48	Gene_Symbol=Hist2h4;Hist2h4a;LOC679983;LOC684621;LOC682518;RGD1562378;LOC100361076;LOC680097;LOC680430;Hist1h4b;Hist1h4m;LOC679840;LOC684745 Isoform Histone H4 of Histone H4	10116	2
23	6.96	6.96	21.58	Gene_Symbol=Cyb5r3 Isoform 3 of NADH-cytochrome b5 reductase 3	10116	3
23	0	6.96	19.54	Gene_Symbol=Cyb5r3 Isoform 2 of NADH-cytochrome b5 reductase 3	10116	3
23	0	6.96	19.93	Gene_Symbol=Cyb5r3 Isoform 1 of NADH-cytochrome b5 reductase 3	10116	3
24	6.91	6.91	8.676	Gene_Symbol=Gulo 50 kDa protein	10116	3
24	0	6.91	8.656	Gene_Symbol=Gulo 50 kDa protein	10116	3
24	0	6.91	8.636	Gene_Symbol=Gulo L-gulonolactone oxidase	10116	3
25	6.41	6.41	22.87	Gene_Symbol=Rpl18 60S ribosomal protein L18	10116	4
26	6.29	6.29	5.657	Gene_Symbol=Igh-1a 55 kDa protein	10116	2
26	0	6.29	5.703	Gene_Symbol=Igh-1a 54 kDa protein	10116	2
26	0	6.29	5.821	Gene_Symbol=Igh-1a 53 kDa protein	10116	2
26	0	6.29	5.957	Gene_Symbol=Igh-1a 52 kDa protein	10116	2
26	0	6.29	4.706	Gene_Symbol=Igh-6 Igh-6 protein	10116	2
26	0	6.29	4.738	Gene_Symbol=Igh-6 Igh-6 protein (Fragment)	10116	2
26	0	6.29	4.746	Gene_Symbol=Igh-6 Igh-6 protein	10116	2
26	0	6.29	4.538	Gene_Symbol=Igh-6;LOC682252;LOC691961 Igh-6 protein	10116	2
26	0	5.99	7.547	Gene_Symbol=Igh-6 Igh-6 protein (Fragment)	10116	2
27	6.23	6.23	46	Gene_Symbol=Cyb5a Putative uncharacterized protein Cyb5a	10116	3
27	0	6.23	34.33	Gene_Symbol=Cyb5a Isoform Long of Cytochrome b5	10116	3
27	0	6.23	46	Gene_Symbol=Cyb5a Isoform Short of Cytochrome b5	10116	3
28	6.18	6.18	7.332	Gene_Symbol=Cyp2b3 Cytochrome P450 2B3	10116	3
28	0	6.18	7.332	Gene_Symbol=LOC100361724 cytochrome P450 2B3-like	10116	3
29	5.9	5.9	5.081	Gene_Symbol=Cyp2a2 Cytochrome P450 2A2	10116	2
29	0	5.13	5.081	Gene_Symbol=Cyp2a1 Cytochrome P450 2A1	10116	2
30	5.65	5.65	10.04	Gene_Symbol=Fth1 Ferritin (Fragment)	10116	2
30	0	5.65	9.829	Gene_Symbol=Fth1 Ferritin (Fragment)	10116	2
30	0	5.65	9.914	Gene_Symbol=Fth1 Ferritin (Fragment)	10116	2
30	0	5.65	12.64	Gene_Symbol=LOC679217;LOC689130 ferritin heavy chain-like	10116	2
30	0	5.65	12.64	Gene_Symbol=Fth1 Ferritin	10116	2
30	0	5.65	12.64	Gene_Symbol=Fth1 Ferritin heavy chain	10116	2
31	5.43	5.43	3.759	Gene_Symbol=Fmo1 Dimethylaniline monooxygenase [N-oxide-forming] 1	10116	2
32	5.16	5.16	3.351	Gene_Symbol=Hsd11b1 LRRGT00065	10116	3
32	0	5.16	14.12	Gene_Symbol=Hsd11b1 Isoform 11-HSD1B of Corticosteroid 11-beta-dehydrogenase isozyme 1	10116	3
32	0	5.16	12.85	Gene_Symbol=Hsd11b1 Isoform 11-HSD1A of Corticosteroid 11-beta-dehydrogenase isozyme 1	10116	3
33	5.11	7.13	8.491	Gene_Symbol=Ugt2b36 UDP glucuronosyltransferase 2 family, polypeptide B36	10116	3
33	0	7.12	8.491	Gene_Symbol=Ugt2b36 UDP-glucuronosyltransferase 2B15	10116	3
34	4.88	4.88	3.35	Gene_Symbol=Vcp Transitional endoplasmic reticulum ATPase	10116	2
35	4.86	4.86	4.507	Gene_Symbol=Pon1 paraoxonase 1	10116	1
35	0	4.86	4.507	Gene_Symbol=Pon1 Serum paraoxonase/arylesterase 1	10116	1
36	4.62	4.62	8.408	Gene_Symbol=- Glyceraldehyde-3-phosphate dehydrogenase	10116	2
36	0	4.62	8.408	Gene_Symbol=LOC685186;Gapdh Glyceraldehyde-3-phosphate dehydrogenase	10116	2
36	0	2.99	4.204	Gene_Symbol=RGD1562758 glyceraldehyde-3-phosphate dehydrogenase-like	10116	1
36	0	2.99	4.334	Gene_Symbol=- 35 kDa protein	10116	1
36	0	2.63	4.204	Gene_Symbol=RGD1565368 glyceraldehyde-3-phosphate dehydrogenase-like	10116	1
36	0	2.63	4.204	Gene_Symbol=RGD1565368 glyceraldehyde-3-phosphate dehydrogenase-like	10116	1
37	4.59	4.59	3.54	Gene_Symbol=Por NADPH--cytochrome P450 reductase	10116	2
38	4.53	4.53	5.179	Gene_Symbol=Cyp3a23/3a1 Testosterone-6-beta hydroxylase	10116	2
38	0	4.53	5.159	Gene_Symbol=Cyp3a23/3a1 Cytochrome P450 3A1	10116	2
39	4.52	4.52	11.73	Gene_Symbol=Rps16 ribosomal protein S16	10116	2
40	4.3	5.19	6.122	Gene_Symbol=Cyp2c6 Cytochrome P450 2C6	10116	2
40	0	5.19	6.122	Gene_Symbol=LOC293989 Cytochrome P450-like	10116	2
40	0	5.19	6.16	Gene_Symbol=- Putative uncharacterized protein ENSRNOP00000021746	10116	2
40	0	5.19	6.122	Gene_Symbol=Cyp2c37 cytochrome P450-like isoform 2	10116	2
40	0	5.09	6.961	Gene_Symbol=Cyp2c37 cytochrome P450-like isoform 1	10116	2
41	4.3	4.3	1.89	Gene_Symbol=Atp5b ATP synthase subunit beta, mitochondrial	10116	1
42	4.19	14.1	51.7	Gene_Symbol=Hbb 16 kDa protein	10116	7
42	0	14.1	51.7	Gene_Symbol=Hbb Hemoglobin subunit beta-1	10116	7
43	4.17	4.17	6.491	Gene_Symbol=Cyp2e1 Cytochrome P450 2E1	10116	2
43	0	3.99	9.61	Gene_Symbol=Cyp2e1 Cytochrome P450 IIE1	10116	2
44	4.06	4.06	10.74	Gene_Symbol=- 34 kDa protein	10116	2
44	0	4.06	10.74	Gene_Symbol=Rpl6 60S ribosomal protein L6	10116	2
44	0	4	11	Gene_Symbol=- 33 kDa protein	10116	2
44	0	4	11.19	Gene_Symbol=LOC100364217;LOC681117 ribosomal protein L6-like	10116	2
44	0	2.06	5.119	Gene_Symbol=- Putative uncharacterized protein ENSRNOP00000020807	10116	1
45	4	6	7.183	Gene_Symbol=RGD1559459 UDP glucuronosyltransferase 2 family, polypeptide B34-like isoform 2	10116	3
45	0	6	8.539	Gene_Symbol=RGD1559459 UDP glucuronosyltransferase 2 family, polypeptide B34-like isoform 3	10116	3
45	0	6	8.482	Gene_Symbol=Ugt2b34 UDP glucuronosyltransferase 2 family, polypeptide B34 isoform 2	10116	3
45	0	6	7.17	Gene_Symbol=RGD1559459 UDP glucuronosyltransferase 2 family, polypeptide B34-like isoform 1	10116	3
45	0	6	7.143	Gene_Symbol=Ugt2b34 Putative uncharacterized protein Ugt2b34	10116	3
45	0	4	4.537	Gene_Symbol=Ugt2b1 UDP-glucuronosyltransferase 2B1	10116	2
45	0	4	4.545	Gene_Symbol=Ugt2a1 Putative uncharacterized protein Ugt2a1	10116	2
45	0	4	4.554	Gene_Symbol=Ugt2a1 UDP-glucuronosyltransferase 2A1	10116	2
46	4	4	2.146	Gene_Symbol=Itih4 Putative uncharacterized protein Itih4	10116	2
46	0	4	2.144	Gene_Symbol=Itih4 inter-alpha-inhibitor H4 heavy chain	10116	2
47	4	4	11.32	Gene_Symbol=Tubb5 Isoform 2 of Tubulin beta-5 chain	10116	2
47	0	4	5.405	Gene_Symbol=Tubb4 tubulin, beta 4	10116	2
47	0	4	5.393	Gene_Symbol=Tubb2c Tubulin beta-2C chain	10116	2
47	0	4	5.405	Gene_Symbol=Tubb5 Isoform 1 of Tubulin beta-5 chain	10116	2
47	0	4	5.393	Gene_Symbol=Tubb2b Tubulin beta-2B chain	10116	2
47	0	4	5.393	Gene_Symbol=Tubb2a Tubulin beta-2A chain	10116	2
47	0	2	2.222	Gene_Symbol=Tubb3 Tubulin beta-3 chain	10116	1
47	0	2	2.237	Gene_Symbol=Tubb6 Tubulin, beta 6	10116	1
47	0	2	2.212	Gene_Symbol=LOC679312 beta tubulin 1, class VI-like	10116	1
48	4	4	10.9	Gene_Symbol=Reep6 Receptor expression-enhancing protein 6	10116	2
49	3.78	3.78	13.73	Gene_Symbol=LOC100362479;LOC100363685 Ribosomal protein L15	10116	2
49	0	3.78	13.73	Gene_Symbol=Rpl15 60S ribosomal protein L15	10116	2
49	0	1.78	5.825	Gene_Symbol=RGD1565131 Ribosomal protein L15	10116	1
50	3.71	3.71	0.9217	Gene_Symbol=Fn1 Putative uncharacterized protein Fn1	10116	2
50	0	3.71	0.933	Gene_Symbol=Fn1 Isoform 4 of Fibronectin	10116	2
50	0	3.71	0.8972	Gene_Symbol=Fn1 Isoform 3 of Fibronectin	10116	2
50	0	3.71	0.9217	Gene_Symbol=Fn1 Isoform 2 of Fibronectin	10116	2
50	0	3.71	0.8882	Gene_Symbol=Fn1 Isoform 1 of Fibronectin	10116	2
51	3.55	10.96	19.56	Gene_Symbol=LOC100365958 rCG60176-like isoform 2	10116	6
51	0	10.96	19.56	Gene_Symbol=LOC100365958;Rdh2 Rdh2 protein	10116	6
51	0	10.96	19.56	Gene_Symbol=Rdh2 Retinol dehydrogenase 2	10116	6
51	0	10.92	25.31	Gene_Symbol=LOC100361975 retinol dehydrogenase 2-like, partial	10116	6
52	3.52	3.52	5.345	Gene_Symbol=Tuba1c Tubulin alpha-1C chain	10116	2
52	0	3.52	5.298	Gene_Symbol=Tuba1b Putative uncharacterized protein Tuba1b	10116	2
52	0	3.52	5.322	Gene_Symbol=Tuba1a Tubulin alpha-1A chain	10116	2
53	3.52	3.52	18.06	Gene_Symbol=Mgst1 Microsomal glutathione S-transferase 1	10116	2
54	3.51	3.51	2.399	Gene_Symbol=Anxa6 Putative uncharacterized protein Anxa6	10116	1
54	0	3.51	2.377	Gene_Symbol=Anxa6 annexin A6	10116	1
54	0	3.51	2.377	Gene_Symbol=Anxa6 Annexin A6	10116	1
55	3.43	3.43	2.825	Gene_Symbol=Fmo3 Dimethylaniline monooxygenase [N-oxide-forming] 3	10116	1
56	3.31	3.32	1.449	Gene_Symbol=Slc27a5 Bile acyl-CoA synthetase	10116	1
57	3.22	3.22	3.591	Gene_Symbol=Nsdhl Sterol-4-alpha-carboxylate 3-dehydrogenase, decarboxylating	10116	1
58	2.87	2.87	5.607	Gene_Symbol=RGD1563861 ribosomal protein 10-like	10116	1
58	0	2.87	5.607	Gene_Symbol=Rpl10 60S ribosomal protein L10	10116	1
58	0	2.7	8.696	Gene_Symbol=RGD1564963 ribosomal protein 10-like	10116	1
58	0	2.7	10.08	Gene_Symbol=RGD1561736 ribosomal protein 10-like	10116	1
58	0	2.17	5.607	Gene_Symbol=Rpl10l Putative uncharacterized protein Rpl10l	10116	1
59	2.85	14.73	15.8	Gene_Symbol=Cyp2d4 Cytochrome P450 2D4	10116	8
59	0	14.58	15.8	Gene_Symbol=Cyp2d4 Cytochrome P450 2D18	10116	8
60	2.84	2.84	6.024	Gene_Symbol=Rps6 40S ribosomal protein S6	10116	1
61	2.8	2.8	0.7139	Gene_Symbol=Myh9 Myosin-9	10116	1
62	2.74	2.74	4.462	Gene_Symbol=Hsd17b2 Estradiol 17-beta-dehydrogenase 2	10116	1
63	2.68	2.68	5.581	Gene_Symbol=Sec22b Vesicle-trafficking protein SEC22b	10116	1
64	2.52	2.52	4.231	Gene_Symbol=Rpl7 Rpl7 protein	10116	1
64	0	2.52	4.231	Gene_Symbol=Rpl7 60S ribosomal protein L7	10116	1
65	2.5	2.5	2.29	Gene_Symbol=Cyp4f1 Cytochrome P450, family 4, subfamily f, polypeptide 1	10116	1
65	0	2.5	2.29	Gene_Symbol=Cyp4f1 Cytochrome P450 4F1	10116	1
65	0	2.38	2.299	Gene_Symbol=Cyp4f4 Cytochrome P450 4F4	10116	1
65	0	2.38	2.268	Gene_Symbol=Cyp4f4 Putative uncharacterized protein Cyp4f4	10116	1
66	2.48	2.48	6.306	Gene_Symbol=Pgrmc1 Putative uncharacterized protein Pgrmc1	10116	1
66	0	2.48	7.179	Gene_Symbol=Pgrmc1 Membrane-associated progesterone receptor component 1	10116	1
67	2.48	2.48	8.28	Gene_Symbol=Rpl24 60S ribosomal protein L24	10116	1
68	2.48	2.48	7.874	Gene_Symbol=LOC691532 ribosomal protein S25-like	10116	1
68	0	2.48	6.944	Gene_Symbol=RGD1564597 ribosomal protein S25-like	10116	1
68	0	2.48	8	Gene_Symbol=LOC685085 Putative uncharacterized protein 686426	10116	1
68	0	2.48	8	Gene_Symbol=Rps25 40S ribosomal protein S25	10116	1
69	2.44	2.44	3.673	Gene_Symbol=Vtn Aa1018	10116	1
70	2.44	2.44	4.28	Gene_Symbol=RGD1561333 Putative uncharacterized protein RGD1561333	10116	1
70	0	2.44	4.28	Gene_Symbol=Rpl8;LOC100360117 60S ribosomal protein L8	10116	1
70	0	2.44	4.28	Gene_Symbol=LOC100360117 ribosomal protein L8-like	10116	1
71	2.42	2.42	2.523	Gene_Symbol=Ddost Putative uncharacterized protein ENSRNOP00000052758	10116	1
71	0	2.42	2.494	Gene_Symbol=Ddost Putative uncharacterized protein ENSRNOP00000020306	10116	1
71	0	2.42	2.494	Gene_Symbol=Ddost Dolichyl-diphosphooligosaccharide--protein glycosyltransferase 48 kDa subunit	10116	1
72	2.35	2.35	6.207	Gene_Symbol=- Putative uncharacterized protein Rpl26-ps1	10116	1
72	0	2.35	6.207	Gene_Symbol=- Putative uncharacterized protein RGD1565215	10116	1
72	0	2.35	6.207	Gene_Symbol=Rpl26 60S ribosomal protein L26	10116	1
72	0	2	6.207	Gene_Symbol=LOC100363938;LOC688981 Putative uncharacterized protein LOC688981	10116	1
72	0	2	6.207	Gene_Symbol=- Putative uncharacterized protein Rpl26l1	10116	1
73	2.21	2.21	5.238	Gene_Symbol=RGD1563145 60S ribosomal protein L13	10116	1
73	0	2.21	5.238	Gene_Symbol=LOC100361259 60S ribosomal protein L13	10116	1
73	0	2.21	5.213	Gene_Symbol=LOC100360491 60S ribosomal protein L13	10116	1
73	0	2.21	5.213	Gene_Symbol=Rpl13 60S ribosomal protein L13	10116	1
74	2.21	2.21	9.779	Gene_Symbol=Rplp0 60S acidic ribosomal protein P0	10116	1
74	0	2	9.841	Gene_Symbol=RGD1564469 RPLP0 protein-like	10116	1
75	2.14	2.14	6.04	Gene_Symbol=Hsd17b11 Estradiol 17-beta-dehydrogenase 11	10116	1
76	2.13	2.21	2.632	Gene_Symbol=Cyp2c23 cytochrome P450 2C23	10116	1
76	0	2.21	2.632	Gene_Symbol=Cyp2c23 Cytochrome P450 2C23	10116	1
77	2.1	2.1	8.13	Gene_Symbol=Prss1 Anionic trypsin-1	10116	1
78	2.09	2.09	7.212	Gene_Symbol=LOC100365672 ribosomal protein S8-like	10116	1
78	0	2.09	7.212	Gene_Symbol=Rps8 40S ribosomal protein S8	10116	1
79	2.07	2.07	0	Gene_Symbol=Slc27a2 71 kDa protein	10116	0
79	0	2.07	0	Gene_Symbol=Slc27a2 Putative uncharacterized protein ENSRNOP00000059771	10116	0
79	0	2.07	0	Gene_Symbol=Slc27a2 Very long-chain acyl-CoA synthetase	10116	0
80	2.02	2.02	6.107	Gene_Symbol=RGD1559149 Putative uncharacterized protein RGD1559149	10116	1
80	0	2.02	6.015	Gene_Symbol=LOC100364491;LOC100361311 Putative uncharacterized protein ENSRNOP00000049619	10116	1
80	0	2.02	6.038	Gene_Symbol=- 30 kDa protein	10116	1
80	0	2.02	6.015	Gene_Symbol=LOC684838 ribosomal protein L7a-like	10116	1
80	0	2.02	6.015	Gene_Symbol=RGD1562953 Putative uncharacterized protein RGD1562953	10116	1
80	0	2.02	5.755	Gene_Symbol=RGD1563220 ribosomal protein L7a-like	10116	1
80	0	2.02	6.015	Gene_Symbol=- Putative uncharacterized protein ENSRNOP00000045940	10116	1
80	0	2.02	6.107	Gene_Symbol=- 30 kDa protein	10116	1
80	0	2.02	6.015	Gene_Symbol=Rpl7a 60S ribosomal protein L7a	10116	1
80	0	2	11.76	Gene_Symbol=- Putative uncharacterized protein ENSRNOP00000040933	10116	1
81	2.02	2.02	1.779	Gene_Symbol=Itgb3 Integrin beta	10116	1
82	2.01	2.9	1.016	Gene_Symbol=Mug1;LOC297568 Alpha-1-inhibitor 3	10116	1
82	0	2.9	1.013	Gene_Symbol=Mug1;LOC297568 Isoform 2 of Murinoglobulin-1	10116	1
82	0	2.9	1.013	Gene_Symbol=Mug1;LOC297568 Putative uncharacterized protein Mug1	10116	1
82	0	2.9	1.01	Gene_Symbol=Cpamd8 similar to Murinoglobulin 1 homolog	10116	1
82	0	2.9	1.009	Gene_Symbol=Mug1;LOC297568 Isoform 1 of Murinoglobulin-1	10116	1
82	0	2.89	1.034	Gene_Symbol=Mug2 Putative uncharacterized protein Mug2	10116	1
82	0	2.89	1.034	Gene_Symbol=Mug2 Murinoglobulin-2	10116	1
83	2.01	2.01	3.934	Gene_Symbol=RGD1560015 trans-2,3-enoyl-CoA reductase-like	10116	1
83	0	2.01	3.896	Gene_Symbol=Tecr Trans-2,3-enoyl-CoA reductase	10116	1
84	2	9.41	12.52	Gene_Symbol=Ugt1a1 UDP-glucuronosyltransferase 1-1	10116	5
85	2	8.28	15.01	Gene_Symbol=- Putative uncharacterized protein ENSRNOP00000062582	10116	4
86	2	2	2.174	Gene_Symbol=LOC683313 Keratin, type II cytoskeletal 6A	10116	1
86	0	2	2.226	Gene_Symbol=LOC683720 rCG50520-like	10116	1
86	0	2	2.174	Gene_Symbol=LOC683295 keratin, type II cytoskeletal 6A-like isoform 1	10116	1
86	0	2	2.094	Gene_Symbol=Krt75 keratin, type II cytoskeletal 75	10116	1
86	0	2	2.174	Gene_Symbol=LOC100365213 keratin 6A-like	10116	1
86	0	2	2.235	Gene_Symbol=Kb15 Type II keratin Kb15	10116	1
86	0	2	2.083	Gene_Symbol=Krt5 Keratin, type II cytoskeletal 5	10116	1
87	2	2	2.909	Gene_Symbol=Fga Fga protein	10116	1
87	0	2	2.046	Gene_Symbol=Fga RCG62551	10116	1
87	0	2	2.041	Gene_Symbol=Fga Putative uncharacterized protein ENSRNOP00000060007	10116	1
88	2	2	7.383	Gene_Symbol=- 16 kDa protein	10116	1
88	0	2	7.483	Gene_Symbol=- Putative uncharacterized protein ENSRNOP00000030710	10116	1
88	0	2	6.832	Gene_Symbol=RGD1563300 Putative uncharacterized protein RGD1563300	10116	1
88	0	2	7.051	Gene_Symbol=RGD1565306;LOC100364207 60S ribosomal protein L29-like	10116	1
88	0	2	7.051	Gene_Symbol=LOC100365570 60S ribosomal protein L29-like	10116	1
88	0	2	8.271	Gene_Symbol=RGD1560844 60S ribosomal protein L29-like	10116	1
88	0	2	7.051	Gene_Symbol=LOC686807 60S ribosomal protein L29-like	10116	1
88	0	2	5.67	Gene_Symbol=RGD1564138 60S ribosomal protein L29-like	10116	1
88	0	2	7.383	Gene_Symbol=- Putative uncharacterized protein ENSRNOP00000047999	10116	1
88	0	2	7.051	Gene_Symbol=RGD1566073 Putative uncharacterized protein RGD1566073	10116	1
88	0	2	7.051	Gene_Symbol=Rpl29 60S ribosomal protein L29	10116	1
88	0	2	7.333	Gene_Symbol=- Putative uncharacterized protein ENSRNOP00000009204	10116	1
88	0	2	5.641	Gene_Symbol=LOC688098 60S ribosomal protein L29-like	10116	1
88	0	2	5.978	Gene_Symbol=LOC689568 60S ribosomal protein L29-like	10116	1
88	0	2	7.333	Gene_Symbol=- 17 kDa protein	10116	1
88	0	2	7.285	Gene_Symbol=- 17 kDa protein	10116	1
88	0	2	7.051	Gene_Symbol=RGD1564980 60S ribosomal protein L29-like	10116	1
89	2	2	3.39	Gene_Symbol=LOC306079 LRRGT00066	10116	1
89	0	2	5.607	Gene_Symbol=Rpl14 60S ribosomal protein L14	10116	1
89	0	2	5.479	Gene_Symbol=Rpl14 Rpl14 protein	10116	1
90	2	2	2.85	Gene_Symbol=Rpl4 60S ribosomal protein L4	10116	1
91	2	2	5.439	Gene_Symbol=LOC683399 Igk protein-like isoform 2	10116	1
91	0	2	12.26	Gene_Symbol=LOC500180 Ig kappa chain C region, B allele	10116	1
91	0	2	5.579	Gene_Symbol=LOC683399 Putative uncharacterized protein	10116	1
91	0	2	5.556	Gene_Symbol=- LOC500183 protein	10116	1
91	0	2	12.26	Gene_Symbol=LOC500183 Ig kappa chain C region, A allele	10116	1
92	2	2	9.375	Gene_Symbol=- Putative uncharacterized protein ENSRNOP00000042277	10116	1
92	0	2	9.375	Gene_Symbol=- 18 kDa protein	10116	1
92	0	2	9.677	Gene_Symbol=RGD1559531 Putative uncharacterized protein RGD1559531	10116	1
92	0	2	9.375	Gene_Symbol=RGD1562601 Putative uncharacterized protein RGD1562601	10116	1
92	0	2	9.375	Gene_Symbol=RGD1566326 Putative uncharacterized protein RGD1566326	10116	1
92	0	2	9.375	Gene_Symbol=LOC100363471;LOC100365729 Putative uncharacterized protein 679392	10116	1
92	0	2	9.375	Gene_Symbol=LOC683497 ribosomal protein L21-like	10116	1
92	0	2	9.375	Gene_Symbol=LOC691195 ribosomal protein L21-like	10116	1
92	0	2	9.375	Gene_Symbol=LOC681195;LOC682478 ribosomal protein L21-like	10116	1
92	0	2	13.16	Gene_Symbol=- Putative uncharacterized protein ENSRNOP00000050737	10116	1
92	0	2	9.375	Gene_Symbol=Rpl21;LOC100361811;LOC100363732;LOC100365974;LOC100362550 Ribosomal protein L21	10116	1
92	0	2	11.63	Gene_Symbol=- 15 kDa protein	10116	1
92	0	2	9.375	Gene_Symbol=LOC100362779;LOC100364171 Putative uncharacterized protein ENSRNOP00000051332	10116	1
92	0	2	9.375	Gene_Symbol=Rpl21 60S ribosomal protein L21	10116	1
92	0	2	9.375	Gene_Symbol=LOC100360604 Putative uncharacterized protein ENSRNOP00000046409	10116	1
92	0	2	9.375	Gene_Symbol=LOC100361103 Putative uncharacterized protein ENSRNOP00000039786	10116	1
92	0	2	9.375	Gene_Symbol=RGD1562469 Putative uncharacterized protein RGD1562469	10116	1
92	0	2	9.554	Gene_Symbol=RGD1562971 Putative uncharacterized protein RGD1562971	10116	1
92	0	2	9.677	Gene_Symbol=- Putative uncharacterized protein RGD1560414	10116	1
92	0	2	9.375	Gene_Symbol=LOC100360611 Putative uncharacterized protein ENSRNOP00000047511	10116	1
92	0	2	9.375	Gene_Symbol=RGD1562839 Putative uncharacterized protein RGD1562839	10116	1
92	0	2	9.375	Gene_Symbol=RGD1561815 Putative uncharacterized protein RGD1561815	10116	1
93	2	2	10.71	Gene_Symbol=Rpl23 60S ribosomal protein L23	10116	1
94	2	2	15.15	Gene_Symbol=LOC100361560 FERMRhoGEF (Arhgef) and pleckstrin domain protein 1	10116	1
95	2	2	10.43	Gene_Symbol=LOC498555 Putative uncharacterized protein ENSRNOP00000054740	10116	1
95	0	2	10.43	Gene_Symbol=LOC100363838;LOC100362751 Putative uncharacterized protein ENSRNOP00000041625	10116	1
95	0	2	10.43	Gene_Symbol=Rplp2 60S acidic ribosomal protein P2	10116	1
96	2	2	5.955	Gene_Symbol=Rpl3 60S ribosomal protein L3	10116	1
97	2	2	5.023	Gene_Symbol=Tmed10 Transmembrane emp24 domain-containing protein 10	10116	1
98	2	2	1.513	Gene_Symbol=Slco1a4 Solute carrier organic anion transporter family member 1A4	10116	1
99	2	2	7.285	Gene_Symbol=Rps14 40S ribosomal protein S14	10116	1
100	2	2	23.29	Gene_Symbol=Cyb5b Cytochrome b5 type B	10116	1
101	2	2	3.846	Gene_Symbol=Apoe Apolipoprotein E	10116	1
102	1.96	1.96	0	Gene_Symbol=Rps4x;LOC100364620;LOC100362640 40S ribosomal protein S4, X isoform	10116	0
102	0	1.34	0	Gene_Symbol=Rps4y2 RCG29848	10116	0
103	1.8	1.8	8.333	Gene_Symbol=- Putative uncharacterized protein ENSRNOP00000043543	10116	1
103	0	1.8	8.966	Gene_Symbol=RGD1562153 ribosomal protein S19-like	10116	1
103	0	1.8	8.966	Gene_Symbol=LOC100362339 Putative uncharacterized protein ENSRNOP00000061442	10116	1
103	0	1.8	8.966	Gene_Symbol=Rps19 40S ribosomal protein S19	10116	1
103	0	1.8	8.333	Gene_Symbol=- 17 kDa protein	10116	1
104	1.71	1.71	1.8	Gene_Symbol=LOC299282 Liver regeneration protein lrryan	10116	1
104	0	1.71	2.663	Gene_Symbol=LOC299282 Serine protease inhibitor A3L	10116	1
105	1.7	1.7	2.907	Gene_Symbol=Bdh1 D-beta-hydroxybutyrate dehydrogenase, mitochondrial	10116	1
106	1.7	1.7	7.514	Gene_Symbol=RGD1564606 ribosomal protein L23a-like	10116	1
106	0	1.7	8.333	Gene_Symbol=LOC688776 Putative uncharacterized protein ENSRNOP00000040232	10116	1
106	0	1.7	8.333	Gene_Symbol=LOC689899 Putative uncharacterized protein 686564	10116	1
106	0	1.7	8.333	Gene_Symbol=Rpl23a 60S ribosomal protein L23a	10116	1
107	1.7	1.7	16.95	Gene_Symbol=Fau 40S ribosomal protein S30	10116	1
107	0	1.7	7.519	Gene_Symbol=Fau;LOC100360647;LOC687780 40S ribosomal protein S30 precursor	10116	1
107	0	1.7	7.519	Gene_Symbol=- Putative uncharacterized protein ENSRNOP00000042031	10116	1
107	0	1.7	7.874	Gene_Symbol=LOC683241;LOC681191 ubiquitin-like protein fubi and ribosomal protein S30	10116	1
108	1.63	1.63	8.197	Gene_Symbol=LOC100365819 ribosomal protein L27a-like	10116	1
108	0	1.63	6.757	Gene_Symbol=RGD1562402 Putative uncharacterized protein RGD1562402	10116	1
108	0	1.63	6.757	Gene_Symbol=Rpl27a 60S ribosomal protein L27a	10116	1
108	0	1.52	3.968	Gene_Symbol=RGD1561360 ribosomal protein L27a-like	10116	1
108	0	1.52	6.803	Gene_Symbol=RGD1561360 Putative uncharacterized protein RGD1561360	10116	1
108	0	1.52	6.757	Gene_Symbol=RGD1563560 ribosomal protein L27a-like	10116	1
108	0	1.52	6.757	Gene_Symbol=RGD1561984 Putative uncharacterized protein RGD1561984	10116	1
108	0	1.52	6.289	Gene_Symbol=RGD1559972 ribosomal protein L27a-like	10116	1
108	0	1.52	7.353	Gene_Symbol=- 15 kDa protein	10116	1
109	1.61	2.11	0	Gene_Symbol=Cyp2c22 Cytochrome P450 2C70	10116	0
110	1.59	1.59	0.4168	Gene_Symbol=Flna Filamin, alpha (Predicted), isoform CRA_a	10116	1
110	0	1.59	0.4219	Gene_Symbol=Flna Putative uncharacterized protein Flna	10116	1
110	0	1.59	0.4156	Gene_Symbol=Flna Putative uncharacterized protein Flna	10116	1
111	1.58	1.58	6.618	Gene_Symbol=Hist2h3c2;Hist1h3f;Hist2h3c;LOC100364555;LOC684762 Histone H3	10116	1
111	0	1.58	6.618	Gene_Symbol=LOC100360975 histone H3.3B-like	10116	1
111	0	1.58	6.618	Gene_Symbol=LOC686736 histone H3.3B-like isoform 1	10116	1
111	0	1.58	5.769	Gene_Symbol=LOC684841 histone cluster 2, H3c2-like	10116	1
111	0	1.58	4.865	Gene_Symbol=LOC684819 histone cluster 2, H3c2-like	10116	1
111	0	1.58	6.618	Gene_Symbol=RGD1564548 histone H3.3B-like	10116	1
111	0	1.58	6.618	Gene_Symbol=Hist1h3b similar to CG31613-PA	10116	1
111	0	1.58	6.618	Gene_Symbol=Hist1h2ail;LOC682330;LOC100364501;LOC680511;LOC100365669;LOC679994 Histone H3.1	10116	1
111	0	1.58	6.475	Gene_Symbol=LOC100359421 histone H3.3B-like	10116	1
111	0	1.58	6.618	Gene_Symbol=LOC100360868;LOC100364712 Histone H3	10116	1
111	0	1.58	6.618	Gene_Symbol=LOC100365096;H3f3b;LOC100361558 Histone H3.3	10116	1
111	0	1.52	6.383	Gene_Symbol=LOC682432 histone H3.3B-like	10116	1
111	0	1.52	5.202	Gene_Symbol=LOC690171 histone H3.3B-like	10116	1
111	0	1.52	6.767	Gene_Symbol=- Histone H3	10116	1
111	0	1.52	4.615	Gene_Symbol=LOC685984 histone H3.3B-like	10116	1
112	1.57	1.57	3.704	Gene_Symbol=Rps3 40S ribosomal protein S3	10116	1
112	0	1.45	3.704	Gene_Symbol=RGD1560831 Putative uncharacterized protein RGD1560831	10116	1
113	1.57	1.57	4.211	Gene_Symbol=Lass2 LAG1 homolog, ceramide synthase 2	10116	1
113	0	1.57	4.156	Gene_Symbol=Lass2 LAG1 homolog, ceramide synthase 2	10116	1
114	1.52	1.52	2.335	Gene_Symbol=Cyp1a2 Putative uncharacterized protein ENSRNOP00000055369	10116	1
114	0	1.52	2.339	Gene_Symbol=Cyp1a2 Cytochrome P450 1A2	10116	1
115	1.52	1.52	4.878	Gene_Symbol=Tmem33 transmembrane protein 33 isoform 2	10116	1
115	0	1.52	4.858	Gene_Symbol=Tmem33 Transmembrane protein 33	10116	1
116	1.52	1.52	17.39	Gene_Symbol=LOC100364844;LOC100359503 Putative uncharacterized protein ENSRNOP00000025380	10116	1
116	0	1.52	17.39	Gene_Symbol=Rps28 40S ribosomal protein S28	10116	1
116	0	1.52	17.39	Gene_Symbol=LOC685674 Putative uncharacterized protein LOC685674	10116	1
117	1.5	7.05	3.727	Gene_Symbol=LOC680097 histone cluster 1, H2ae-like	10116	2
117	0	7.05	6.691	Gene_Symbol=Hist1h4b;Hist1h4m histone cluster 1, H4m	10116	2
117	0	7.05	7.004	Gene_Symbol=Hist1h2ai histone cluster 1, H2ae-like	10116	2
117	0	1.5	0	Gene_Symbol=LOC690131;Hist2h2aa3 Histone H2A type 2-A	10116	0
117	0	1.5	0	Gene_Symbol=LOC680322 Histone H2A	10116	0
117	0	1.5	0	Gene_Symbol=Hist1h2ak Histone H2A	10116	0
117	0	1.5	0	Gene_Symbol=Hist1h2an;Hist1h2ac;Hist1h2ai;LOC100365730;LOC100360754;LOC684773 histone cluster 1, H2an	10116	0
117	0	1.5	0	Gene_Symbol=Hist3h2a Histone H2A type 3	10116	0
117	0	1.5	0	Gene_Symbol=Hist2h2ab Histone H2A	10116	0
117	0	1.5	0	Gene_Symbol=RGD1566374 Histone H2A type 1-C	10116	0
117	0	1.5	0	Gene_Symbol=Hist2h2ac Histone H2A	10116	0
117	0	1.5	0	Gene_Symbol=Hist1h2ah;Hist1h2ao Histone H2A type 1-E	10116	0
117	0	1.5	0	Gene_Symbol=H2afx Histone H2A	10116	0
117	0	1.5	0	Gene_Symbol=Hist2h2aa3 Histone H2A type 1	10116	0
117	0	1.5	0	Gene_Symbol=Hist1h2aa Histone H2A type 4	10116	0
117	0	1.5	0	Gene_Symbol=LOC680063 Histone H2A type 1-F	10116	0
117	0	1.5	0	Gene_Symbol=H2afj Histone H2A.J	10116	0
117	0	1.5	0	Gene_Symbol=RGD1564767 Histone H2A	10116	0
118	1.47	1.47	0	Gene_Symbol=Cps1 Putative uncharacterized protein Cps1	10116	0
118	0	1.47	0	Gene_Symbol=Cps1 Carbamoyl-phosphate synthase [ammonia], mitochondrial	10116	0
119	1.41	1.41	0	Gene_Symbol=LOC683961 ribosomal protein S13-like	10116	0
119	0	1.41	0	Gene_Symbol=Rps13;LOC100364569;LOC684988 40S ribosomal protein S13	10116	0
120	1.33	1.33	8.696	Gene_Symbol=RGD1562905 Putative uncharacterized protein RGD1562905	10116	1
120	0	1.33	7.692	Gene_Symbol=LOC499485 ribosomal protein L17-like	10116	1
120	0	1.33	12.31	Gene_Symbol=LOC690772 ribosomal protein L17-like	10116	1
120	0	1.33	8.466	Gene_Symbol=RGD1563903 Putative uncharacterized protein RGD1565956	10116	1
120	0	1.33	12.03	Gene_Symbol=- Putative uncharacterized protein ENSRNOP00000045295	10116	1
120	0	1.33	8.696	Gene_Symbol=Rpl17 60S ribosomal protein L17	10116	1
