# Supplementary material for: Possible Role of Extracellular Vesicles in Hepatotoxicity of Acetaminophen
Source: Int J Mol Sci. 2022 Aug 9;23(16):8870. doi: 10.3390/ijms23168870 (PMC9408656; doi:10.3390/ijms23168870)
Supplement: Supplementary file 1 [file ijms-23-08870-s001.zip › Supplementary Table S5.xls]

## Sheet: Sheet1
TreatedMV_ProteinSummary
N	Unused	Total	%Cov(95)	Name	Species	Peptides(95%)
1	32.02	32.02	11.1	Gene_Symbol=Fn1 Putative uncharacterized protein Fn1	10116	16
1	0	32.02	10.81	Gene_Symbol=Fn1 Isoform 3 of Fibronectin	10116	16
1	0	32.02	11.1	Gene_Symbol=Fn1 Isoform 2 of Fibronectin	10116	16
1	0	32.02	10.7	Gene_Symbol=Fn1 Isoform 1 of Fibronectin	10116	16
1	0	32.02	11.24	Gene_Symbol=Fn1 Isoform 4 of Fibronectin	10116	16
2	31.65	31.65	25.67	Gene_Symbol=Mvp Major vault protein	10116	13
3	25.53	25.53	18.28	Gene_Symbol=Atp1a1 Sodium/potassium-transporting ATPase subunit alpha-1	10116	13
4	21.73	21.73	9.113	Gene_Symbol=Cltc Putative uncharacterized protein Cltc	10116	10
4	0	21.73	9.134	Gene_Symbol=Cltc Clathrin heavy chain 1	10116	10
5	18.99	18.99	32.27	Gene_Symbol=Actb Actin, cytoplasmic 1	10116	11
5	0	18.95	32.27	Gene_Symbol=Actg1;LOC100361457 Actin, cytoplasmic 2	10116	11
5	0	18.92	32.27	Gene_Symbol=LOC684969 actin, gamma 1 propeptide-like	10116	11
6	17.75	17.75	59.86	Gene_Symbol=LOC100134871;LOC689064;Hbb Hemoglobin subunit beta-2	10116	10
7	16.61	16.61	4.054	Gene_Symbol=Tln1 talin	10116	7
8	16.26	16.26	25.43	Gene_Symbol=Slc3a2 4F2 cell-surface antigen heavy chain	10116	8
9	15.59	15.59	11.97	Gene_Symbol=LOC688210;Itga2b rCG33119-like	10116	7
9	0	15.59	11.08	Gene_Symbol=Itga2b Putative uncharacterized protein Itga2b	10116	7
10	13.68	13.68	21.85	Gene_Symbol=Tubb5 Isoform 1 of Tubulin beta-5 chain	10116	7
11	12.78	12.78	51.41	Gene_Symbol=Hba-a2 Hemoglobin subunit alpha-1/2	10116	6
11	0	10.78	43.66	Gene_Symbol=Hba2 hemoglobin alpha 2 chain	10116	5
12	12.72	12.72	13.4	Gene_Symbol=Cyp2d2 Cytochrome P450 2D26	10116	5
13	12.41	12.41	13.54	Gene_Symbol=Nt5e 5' nucleotidase, ecto	10116	6
13	0	12.41	13.54	Gene_Symbol=Nt5e 5'-nucleotidase	10116	6
14	12.4	12.4	18.18	Gene_Symbol=Anxa1 Putative uncharacterized protein Anxa1	10116	6
14	0	12.4	20.23	Gene_Symbol=Anxa1 Annexin A1	10116	6
15	11.14	11.14	20.68	Gene_Symbol=Anxa3 Annexin A3	10116	5
15	0	9.14	15.79	Gene_Symbol=Anxa3 36 kDa protein	10116	4
15	0	9.14	15.84	Gene_Symbol=Anxa3 36 kDa protein	10116	4
16	11.13	11.13	9.53	Gene_Symbol=Itgb3 Integrin beta	10116	5
17	10.78	10.78	15.53	Gene_Symbol=Steap4 Metalloreductase STEAP4	10116	5
17	0	10.78	15.73	Gene_Symbol=Steap4 Ab1-219	10116	5
18	10.56	10.56	20.23	Gene_Symbol=Anxa2 Isoform Long of Annexin A2	10116	5
18	0	10.56	20.35	Gene_Symbol=Anxa2 Isoform Short of Annexin A2	10116	5
19	10.47	10.47	15.81	Gene_Symbol=Tuba1c Tubulin alpha-1C chain	10116	5
19	0	10.47	15.67	Gene_Symbol=Tuba1b Putative uncharacterized protein Tuba1b	10116	5
19	0	8.47	12.64	Gene_Symbol=Tuba1a Tubulin alpha-1A chain	10116	4
20	10.23	10.23	8.588	Gene_Symbol=Slc4a1 Slc4a1 protein	10116	5
20	0	10.23	7.866	Gene_Symbol=Slc4a1 band 3 anion transport protein	10116	5
21	9.99	9.99	14.94	Gene_Symbol=LOC100360413 eukaryotic translation elongation factor 1 alpha 1-like isoform 1	10116	5
21	0	9.99	14.94	Gene_Symbol=LOC100360413 Elongation factor 1-alpha	10116	5
21	0	9.99	14.94	Gene_Symbol=Eef1a1 Elongation factor 1-alpha 1	10116	5
21	0	7.99	13.13	Gene_Symbol=LOC100360413 eukaryotic translation elongation factor 1 alpha 1-like isoform 2	10116	4
21	0	7.99	13.13	Gene_Symbol=LOC100360413 eukaryotic translation elongation factor 1 alpha 1-like isoform 2	10116	4
22	9.88	9.88	6.147	Gene_Symbol=Anxa6 Putative uncharacterized protein Anxa6	10116	3
22	0	9.88	6.092	Gene_Symbol=Anxa6 annexin A6	10116	3
22	0	9.88	6.092	Gene_Symbol=Anxa6 Annexin A6	10116	3
23	9.79	9.79	11.04	Gene_Symbol=Slco1a4 Solute carrier organic anion transporter family member 1A4	10116	5
24	8.79	8.79	15.49	Gene_Symbol=Gnai2 Guanine nucleotide-binding protein G(i) subunit alpha-2	10116	4
25	8.71	8.71	4.974	Gene_Symbol=Anpep Aminopeptidase N	10116	4
26	8.61	8.61	6.002	Gene_Symbol=Itih4 inter-alpha-inhibitor H4 heavy chain	10116	4
26	0	6.61	3.97	Gene_Symbol=Itih4 Putative uncharacterized protein Itih4	10116	3
27	8.55	8.55	9.457	Gene_Symbol=Cybb Putative uncharacterized protein Cybb	10116	4
27	0	8.55	9.474	Gene_Symbol=Cybb Endothelial type gp91-phox	10116	4
28	8.44	8.44	15.62	Gene_Symbol=- Glyceraldehyde-3-phosphate dehydrogenase	10116	3
28	0	8.44	15.62	Gene_Symbol=LOC685186;Gapdh Glyceraldehyde-3-phosphate dehydrogenase	10116	3
29	8.1	8.1	19.82	Gene_Symbol=LOC100360950 GF20391-like isoform 1	10116	8
29	0	8.07	22.92	Gene_Symbol=LOC100360950 GF20391-like isoform 2	10116	8
30	7.95	7.95	2.941	Gene_Symbol=Ptprc Isoform 4 of Receptor-type tyrosine-protein phosphatase C	10116	3
30	0	7.95	2.917	Gene_Symbol=Ptprc Putative uncharacterized protein Ptprc	10116	3
30	0	7.95	2.959	Gene_Symbol=Ptprc Isoform 5 of Receptor-type tyrosine-protein phosphatase C	10116	3
30	0	7.95	2.749	Gene_Symbol=Ptprc Isoform 1 of Receptor-type tyrosine-protein phosphatase C	10116	3
30	0	7.95	3.067	Gene_Symbol=Ptprc Isoform 2 of Receptor-type tyrosine-protein phosphatase C	10116	3
30	0	7.95	2.961	Gene_Symbol=Ptprc Isoform 3 of Receptor-type tyrosine-protein phosphatase C	10116	3
31	7.7	7.7	22.5	Gene_Symbol=Rab10 RAB10, member RAS oncogene family	10116	4
32	7.67	7.67	15.36	Gene_Symbol=RT1-EC2 MHC class Ia protein	10116	4
33	7.64	7.64	6.25	Gene_Symbol=Itgb2 integrin beta 2	10116	4
34	7.52	7.52	5.299	Gene_Symbol=Actn1 Actn1 protein	10116	4
34	0	7.52	5.142	Gene_Symbol=Actn1 Brain-specific alpha actinin 1 isoform	10116	4
34	0	7.52	5.421	Gene_Symbol=Actn1 100 kDa protein	10116	4
34	0	7.52	5.269	Gene_Symbol=Actn1 Alpha-actinin-1	10116	4
34	0	6	3.622	Gene_Symbol=Actn4 Alpha-actinin-4	10116	3
35	7.15	7.15	1.592	Gene_Symbol=Flna Filamin, alpha (Predicted), isoform CRA_a	10116	3
35	0	7.15	1.611	Gene_Symbol=Flna Putative uncharacterized protein Flna	10116	3
35	0	7.15	1.587	Gene_Symbol=Flna Putative uncharacterized protein Flna	10116	3
36	7.1	7.1	7.571	Gene_Symbol=Rdh7 Retinol dehydrogenase 3	10116	2
36	0	6.98	7.571	Gene_Symbol=Rdh7 Retinol dehydrogenase 7	10116	2
37	7.01	7.01	18.06	Gene_Symbol=LOC683961 ribosomal protein S13-like	10116	3
37	0	7.01	18.54	Gene_Symbol=Rps13;LOC100364569;LOC684988 40S ribosomal protein S13	10116	3
38	6.3	6.3	1.933	Gene_Symbol=Pzp Alpha-1-macroglobulin	10116	2
39	5.85	5.85	1.53	Gene_Symbol=Myh9 Myosin-9	10116	2
40	5.84	5.84	10	Gene_Symbol=Gnb2 Guanine nucleotide-binding protein G(I)/G(S)/G(T) subunit beta-2	10116	3
40	0	5.3	10	Gene_Symbol=Gnb4 Guanine nucleotide-binding protein subunit beta-4	10116	3
41	5.63	5.63	5.273	Gene_Symbol=Fga Fga protein	10116	2
41	0	5.63	3.708	Gene_Symbol=Fga RCG62551	10116	2
41	0	5.63	3.699	Gene_Symbol=Fga Putative uncharacterized protein ENSRNOP00000060007	10116	2
42	5.6	5.6	4.943	Gene_Symbol=Rps4x;LOC100364620;LOC100362640 40S ribosomal protein S4, X isoform	10116	1
43	5.41	5.41	16.73	Gene_Symbol=Ywhaz 14-3-3 protein zeta/delta	10116	3
44	5.1	5.1	8.464	Gene_Symbol=Anxa5 Annexin A5	10116	2
45	5.1	5.1	7.692	Gene_Symbol=Bsg 30 kDa protein	10116	2
45	0	5.1	7.721	Gene_Symbol=Bsg Isoform 2 of Basigin	10116	2
45	0	4.24	5.398	Gene_Symbol=Bsg Isoform 1 of Basigin	10116	2
46	5.04	5.04	1.467	Gene_Symbol=Plxnb2 Putative uncharacterized protein Plxnb2	10116	2
46	0	3.14	0.8029	Gene_Symbol=Plxnb2 Putative uncharacterized protein Plxnb2	10116	1
47	5	6.38	4.96	Gene_Symbol=Cyp2d1 Cytochrome P450 2D1	10116	2
47	0	4.52	2.183	Gene_Symbol=Cyp2d5 Cytochrome P450, family 2, subfamily d, polypeptide 5	10116	1
47	0	4.38	2.183	Gene_Symbol=Cyp2d5 Cytochrome P450 2D10	10116	1
48	4.99	4.99	13.04	Gene_Symbol=Rab7a Ras-related protein Rab-7a	10116	2
49	4.86	4.86	10.98	Gene_Symbol=Dpep1 Dipeptidase 1	10116	2
50	4.85	4.85	10.84	Gene_Symbol=Rps6 40S ribosomal protein S6	10116	2
51	4.7	4.7	8.581	Gene_Symbol=Cd38 ADP-ribosyl cyclase 1	10116	3
52	4.6	4.6	3.819	Gene_Symbol=Krt5 Keratin, type II cytoskeletal 5	10116	2
52	0	4	4.082	Gene_Symbol=LOC683720 rCG50520-like	10116	2
53	4.4	4.4	2.214	Gene_Symbol=Fam65b Ab2-162	10116	2
53	0	4.4	15.76	Gene_Symbol=LOC100362384 ferritin light chain 1-like	10116	2
53	0	4.4	15.85	Gene_Symbol=RGD1560687 ferritin light chain 1-like	10116	2
53	0	4.4	15.85	Gene_Symbol=Ftl;LOC100360087 Ferritin light chain 1	10116	2
53	0	4.4	15.85	Gene_Symbol=LOC100365139;LOC100363177 Ferritin	10116	2
53	0	4	15.85	Gene_Symbol=RGD1566189 Ferritin light chain 2-like	10116	2
53	0	2.4	7.104	Gene_Symbol=LOC100364138 ferritin light chain 1-like	10116	1
53	0	2.4	7.018	Gene_Symbol=- 26 kDa protein	10116	1
54	4.27	4.27	8.009	Gene_Symbol=Fgg Isoform Gamma-A of Fibrinogen gamma chain	10116	2
54	0	4.27	7.865	Gene_Symbol=Fgg Isoform Gamma-B of Fibrinogen gamma chain	10116	2
55	4.25	4.25	11.73	Gene_Symbol=Rps16 ribosomal protein S16	10116	2
56	4.17	4.17	6.452	Gene_Symbol=Cd14 Monocyte differentiation antigen CD14	10116	2
57	4.17	4.17	5.87	Gene_Symbol=Slc16a1 Monocarboxylate transporter 1	10116	2
58	4.16	16.96	61.22	Gene_Symbol=Hbb 16 kDa protein	10116	11
58	0	16.96	61.22	Gene_Symbol=Hbb Hemoglobin subunit beta-1	10116	11
59	4.15	4.15	4.112	Gene_Symbol=Slc22a7 Solute carrier family 22 member 7	10116	2
60	4.08	4.08	10.55	Gene_Symbol=LOC100365936;LOC100363379 peroxiredoxin-1-like	10116	2
60	0	4.08	10.55	Gene_Symbol=Prdx1 Peroxiredoxin-1	10116	2
61	4.08	4.08	10.74	Gene_Symbol=Rpl6 60S ribosomal protein L6	10116	2
61	0	4.08	10.74	Gene_Symbol=- 34 kDa protein	10116	2
61	0	4	11.19	Gene_Symbol=LOC100364217;LOC681117 ribosomal protein L6-like	10116	2
61	0	4	11	Gene_Symbol=- 33 kDa protein	10116	2
61	0	2.08	5.119	Gene_Symbol=- Putative uncharacterized protein ENSRNOP00000020807	10116	1
62	4.01	4.01	0.7333	Gene_Symbol=Cps1 Carbamoyl-phosphate synthase [ammonia], mitochondrial	10116	1
62	0	2.92	0.9483	Gene_Symbol=Cps1 Putative uncharacterized protein Cps1	10116	1
63	4	4	5.657	Gene_Symbol=Slco1b3 Isoform 3 of Solute carrier organic anion transporter family member 1B2	10116	2
63	0	4	5.386	Gene_Symbol=Slco1b3 Isoform 2 of Solute carrier organic anion transporter family member 1B2	10116	2
63	0	4	5.675	Gene_Symbol=Slco1b3 Isoform 1 of Solute carrier organic anion transporter family member 1B2	10116	2
64	4	4	5.533	Gene_Symbol=Slc39a14 Putative uncharacterized protein Slc39a14	10116	2
64	0	4	5.51	Gene_Symbol=Slc39a14 Solute carrier family 39 (Zinc transporter), member 14	10116	2
64	0	4	7.239	Gene_Symbol=Slc39a14 Putative uncharacterized protein Slc39a14	10116	2
65	4	4	4.496	Gene_Symbol=Slc22a1 Putative uncharacterized protein Slc22a1	10116	2
65	0	4	5.814	Gene_Symbol=Slc22a1 Isoform 2 of Solute carrier family 22 member 1	10116	2
65	0	4	4.496	Gene_Symbol=Slc22a1 Isoform 1 of Solute carrier family 22 member 1	10116	2
66	3.9	3.9	17.69	Gene_Symbol=Rps15a 40S ribosomal protein S15a	10116	2
66	0	3.9	18.11	Gene_Symbol=- Putative uncharacterized protein ENSRNOP00000042242	10116	2
66	0	3.9	17.69	Gene_Symbol=LOC100361715 Putative uncharacterized protein ENSRNOP00000046737	10116	2
66	0	3.75	18.11	Gene_Symbol=- Putative uncharacterized protein 683856	10116	2
66	0	2.15	10.37	Gene_Symbol=LOC691065 hCG1994130-like	10116	1
67	3.7	3.7	2.897	Gene_Symbol=Ctnnd1 Putative uncharacterized protein Ctnnd1	10116	2
67	0	3.7	2.878	Gene_Symbol=Ctnnd1 Putative uncharacterized protein Ctnnd1	10116	2
67	0	3.7	2.944	Gene_Symbol=Ctnnd1 Putative uncharacterized protein Ctnnd1	10116	2
67	0	3.7	3.253	Gene_Symbol=Ctnnd1 Putative uncharacterized protein Ctnnd1	10116	2
68	3.68	3.68	5.155	Gene_Symbol=RGD1566136 Putative uncharacterized protein RGD1566136	10116	1
68	0	3.68	5.155	Gene_Symbol=Rps9 40S ribosomal protein S9	10116	1
68	0	3.68	7.194	Gene_Symbol=Rps9 Putative uncharacterized protein Rps9	10116	1
68	0	3.68	5.291	Gene_Symbol=- 22 kDa protein	10116	1
68	0	2.94	7.353	Gene_Symbol=- Putative uncharacterized protein ENSRNOP00000044366	10116	1
69	3.67	3.67	7.612	Gene_Symbol=Np Purine nucleoside phosphorylase	10116	1
69	0	3.23	10.19	Gene_Symbol=Np Putative uncharacterized protein Np	10116	1
70	3.62	3.62	3.715	Gene_Symbol=Arg1 Arginase-1	10116	1
71	3.58	3.58	1.525	Gene_Symbol=Itga1 Integrin alpha-1	10116	2
72	3.5	3.5	0	Gene_Symbol=Ass1 Argininosuccinate synthase	10116	0
73	3.24	3.24	1.377	Gene_Symbol=Itgb1 Integrin beta-1	10116	1
74	3.22	3.22	5.814	Gene_Symbol=Bst2 Bone marrow stromal antigen 2	10116	1
75	3.22	3.22	15.71	Gene_Symbol=Cdc42 Isoform 1 of Cell division control protein 42 homolog	10116	2
75	0	1.52	6.806	Gene_Symbol=Cdc42 Isoform 2 of Cell division control protein 42 homolog	10116	1
76	3.16	3.16	1.423	Gene_Symbol=Abca8a ATP-binding cassette, sub-family A (ABC1), member 8a	10116	1
76	0	2.24	1.439	Gene_Symbol=Abca8a ATP-binding cassette, sub-family A (ABC1), member 8a	10116	1
77	3.15	3.15	4.185	Gene_Symbol=Gda Guanine deaminase	10116	1
77	0	2	4.185	Gene_Symbol=Gda Guanine deaminase	10116	1
78	3.1	3.1	2.056	Gene_Symbol=Ehd3 EH domain-containing protein 3	10116	1
78	0	2.84	2.218	Gene_Symbol=Ehd1 55 kDa protein	10116	1
78	0	2.84	2.06	Gene_Symbol=Ehd1 EH domain-containing protein 1	10116	1
79	3	3	6.522	Gene_Symbol=Rap1b Ras-related protein Rap-1b	10116	1
79	0	3	6.522	Gene_Symbol=Rap1a Ras-related protein Rap-1A	10116	1
80	3	3	5.319	Gene_Symbol=RGD1564698 ribosomal protein S10-like	10116	1
80	0	3	9.74	Gene_Symbol=Rps10 Putative uncharacterized protein Rps10	10116	1
80	0	3	8.621	Gene_Symbol=LOC100360905;LOC100361240 ribosomal protein S10-like	10116	1
80	0	3	9.494	Gene_Symbol=- Putative uncharacterized protein ENSRNOP00000039906	10116	1
80	0	3	5.068	Gene_Symbol=RGD1564698 ribosomal protein S10-like	10116	1
80	0	3	8.876	Gene_Symbol=RGD1561871 ribosomal protein S10-like	10116	1
80	0	3	9.091	Gene_Symbol=LOC100363439;LOC100364787;Rps10 40S ribosomal protein S10	10116	1
81	2.99	2.99	1.934	Gene_Symbol=Hsp90ab1 Heat shock protein HSP 90-beta	10116	1
81	0	2.73	1.91	Gene_Symbol=Hsp90aa1 Heat shock protein HSP 90-alpha	10116	1
81	0	2	1.983	Gene_Symbol=Trap1 Heat shock protein 75 kDa, mitochondrial	10116	1
82	2.96	2.96	2.672	Gene_Symbol=Hck Isoform p59-HCK of Tyrosine-protein kinase HCK	10116	1
82	0	2.96	2.783	Gene_Symbol=Hck Isoform p56-HCK of Tyrosine-protein kinase HCK	10116	1
83	2.96	2.96	5.018	Gene_Symbol=Atp1b3 Sodium/potassium-transporting ATPase subunit beta-3	10116	1
84	2.94	2.94	8.553	Gene_Symbol=Ninj1 Ninjurin-1	10116	1
85	2.81	2.81	8.224	Gene_Symbol=Atp1b1 Sodium/potassium-transporting ATPase subunit beta-1	10116	2
86	2.68	2.68	4.231	Gene_Symbol=Rpl7 Rpl7 protein	10116	1
86	0	2.68	4.231	Gene_Symbol=Rpl7 60S ribosomal protein L7	10116	1
87	2.57	2.57	1.698	Gene_Symbol=Ugt2b37 60 kDa protein	10116	1
87	0	2.57	1.698	Gene_Symbol=Ugt2b5 UDP-glucuronosyltransferase 2B17	10116	1
87	0	2.57	1.698	Gene_Symbol=Ugt2b37 UDP-glucuronosyltransferase 2B37	10116	1
88	2.48	2.48	6.915	Gene_Symbol=Rpl18 60S ribosomal protein L18	10116	1
89	2.46	2.46	3.116	Gene_Symbol=Fcgr1a Fc fragment of IgG, high affinity Ia, receptor	10116	1
90	2.44	2.44	3	Gene_Symbol=Cyp2c11 Cytochrome P450 2C11	10116	1
91	2.44	2.44	5.882	Gene_Symbol=LOC100362479;LOC100363685 Ribosomal protein L15	10116	1
91	0	2.44	5.825	Gene_Symbol=RGD1565131 Ribosomal protein L15	10116	1
91	0	2.44	7.947	Gene_Symbol=RGD1560501 ribosomal protein L15-like	10116	1
91	0	2.44	5.882	Gene_Symbol=Rpl15 60S ribosomal protein L15	10116	1
92	2.4	6.67	11.88	Gene_Symbol=RT1-EC2 A2h (Fragment)	10116	3
92	0	5.89	11.3	Gene_Symbol=RT1-EC2 A2q (Fragment)	10116	3
92	0	3.89	6.267	Gene_Symbol=RT1-EC2 MHC class I RT1.Ab heavy chain	10116	2
93	2.37	2.37	2.457	Gene_Symbol=Atp5b ATP synthase subunit beta, mitochondrial	10116	1
94	2.36	2.36	1.473	Gene_Symbol=Cp Putative uncharacterized protein Cp	10116	1
94	0	2.36	1.476	Gene_Symbol=Cp GPI-anchored ceruloplasmin	10116	1
95	2.31	2.31	1.322	Gene_Symbol=Ctnna1 Catenin (Cadherin-associated protein), alpha 1, isoform CRA_b	10116	1
96	2.29	2.29	13.16	Gene_Symbol=LOC100361756;LOC100365373 ribosomal protein S26-like, partial	10116	1
96	0	2.29	13.04	Gene_Symbol=LOC100366016;Rps26;LOC100360508 40S ribosomal protein S26	10116	1
96	0	2.29	10.87	Gene_Symbol=RGD1562415 ribosomal protein S26-like	10116	1
96	0	2.29	13.04	Gene_Symbol=LOC100361854;LOC100363770 Putative uncharacterized protein ENSRNOP00000048116	10116	1
96	0	2.29	13.04	Gene_Symbol=LOC688948 Putative uncharacterized protein 683863	10116	1
96	0	2	13.04	Gene_Symbol=RGD1559808 Putative uncharacterized protein RGD1559808	10116	1
97	2.28	2.28	3.542	Gene_Symbol=Fgb Putative uncharacterized protein Fgb	10116	1
97	0	2.28	3.549	Gene_Symbol=Fgb Isoform 1 of Fibrinogen beta chain	10116	1
97	0	2.27	3.38	Gene_Symbol=Fgb Isoform 2 of Fibrinogen beta chain	10116	1
98	2.27	2.27	10.98	Gene_Symbol=LOC100364739 TRIMCyp-like	10116	1
98	0	2.27	10.98	Gene_Symbol=LOC100362969;LOC100360977;Ppia Peptidyl-prolyl cis-trans isomerase A	10116	1
99	2.25	2.25	3.673	Gene_Symbol=Vtn Aa1018	10116	1
100	2.2	2.2	2.381	Gene_Symbol=Cyp4a2 Cytochrome P450 4A2	10116	1
101	2.11	2.11	0.9964	Gene_Symbol=Hsd11b1 LRRGT00065	10116	1
101	0	2.11	4.198	Gene_Symbol=Hsd11b1 Isoform 11-HSD1B of Corticosteroid 11-beta-dehydrogenase isozyme 1	10116	1
101	0	2.11	3.819	Gene_Symbol=Hsd11b1 Isoform 11-HSD1A of Corticosteroid 11-beta-dehydrogenase isozyme 1	10116	1
102	2.11	2.11	2.276	Gene_Symbol=Slc26a1 Solute carrier family 26 (Sulfate transporter), member 1	10116	1
102	0	2.11	2.276	Gene_Symbol=Slc26a1 Sulfate anion transporter 1	10116	1
103	2.1	2.1	6.14	Gene_Symbol=RGD1561928 ribosomal protein L9-like	10116	1
103	0	2.1	4.795	Gene_Symbol=RGD1561928 ribosomal protein L9-like	10116	1
103	0	2.1	7.292	Gene_Symbol=Rpl9;LOC100364457;LOC100360449;LOC100362838;LOC100364388 60S ribosomal protein L9	10116	1
103	0	2.04	7.292	Gene_Symbol=RGD1561789 Putative uncharacterized protein RGD1561789	10116	1
103	0	2	7.368	Gene_Symbol=- Putative uncharacterized protein ENSRNOP00000028742	10116	1
103	0	2	7.407	Gene_Symbol=- 21 kDa protein	10116	1
103	0	2	7.368	Gene_Symbol=RGD1565048 ribosomal protein L9-like	10116	1
103	0	2	7.292	Gene_Symbol=RGD1559963 ribosomal protein L9-like	10116	1
103	0	2	7.254	Gene_Symbol=RGD1559566 Putative uncharacterized protein RGD1559566	10116	1
104	2.1	2.1	13.51	Gene_Symbol=LOC100359969 rCG25653-like	10116	1
104	0	2.1	5.085	Gene_Symbol=Rpsa 40S ribosomal protein SA	10116	1
105	2.06	6.06	18.54	Gene_Symbol=Rab1 Ras-related protein Rab-1A	10116	3
105	0	6.06	18.54	Gene_Symbol=Rab1 23 kDa protein	10116	3
105	0	6.06	12.62	Gene_Symbol=Rab1 Ac2-048	10116	3
105	0	4.06	19.57	Gene_Symbol=Rab1 Putative uncharacterized protein Rab1	10116	2
105	0	4	21.43	Gene_Symbol=Rab1 Putative uncharacterized protein Rab1	10116	2
106	2.01	6.99	9.796	Gene_Symbol=LOC100361975 retinol dehydrogenase 2-like, partial	10116	2
106	0	6.99	7.571	Gene_Symbol=LOC100365958 rCG60176-like isoform 2	10116	2
106	0	6.99	7.571	Gene_Symbol=LOC100365958;Rdh2 Rdh2 protein	10116	2
106	0	6.99	7.571	Gene_Symbol=Rdh2 Retinol dehydrogenase 2	10116	2
107	2.01	2.01	6.207	Gene_Symbol=- Putative uncharacterized protein RGD1565215	10116	1
107	0	2.01	6.207	Gene_Symbol=Rpl26 60S ribosomal protein L26	10116	1
107	0	2.01	6.207	Gene_Symbol=- Putative uncharacterized protein Rpl26-ps1	10116	1
107	0	2	6.207	Gene_Symbol=- Putative uncharacterized protein Rpl26l1	10116	1
107	0	2	6.207	Gene_Symbol=LOC100363938;LOC688981 Putative uncharacterized protein LOC688981	10116	1
108	2.01	2.01	5.607	Gene_Symbol=RGD1563861 ribosomal protein 10-like	10116	1
108	0	2.01	5.607	Gene_Symbol=Rpl10 60S ribosomal protein L10	10116	1
108	0	2.01	5.607	Gene_Symbol=Rpl10l Putative uncharacterized protein Rpl10l	10116	1
108	0	2	8.696	Gene_Symbol=RGD1564963 ribosomal protein 10-like	10116	1
108	0	2	10.08	Gene_Symbol=RGD1561736 ribosomal protein 10-like	10116	1
109	2	9.53	15.85	Gene_Symbol=Tuba4a Tubulin alpha-4A chain	10116	5
110	2	2	0	Gene_Symbol=Rps3 40S ribosomal protein S3	10116	0
111	2	2	4.077	Gene_Symbol=Pgk1 Phosphoglycerate kinase 1	10116	1
111	0	2	4.198	Gene_Symbol=RGD1560402 phosphoglycerate kinase 1-like	10116	1
112	2	2	6.149	Gene_Symbol=Marcks Myristoylated alanine-rich C-kinase substrate	10116	1
112	0	2	6.574	Gene_Symbol=LOC294446 hypothetical protein isoform 2	10116	1
113	2	2	6.25	Gene_Symbol=RGD1566369 Ribosomal protein S8	10116	1
113	0	2	6.25	Gene_Symbol=Rps8 40S ribosomal protein S8	10116	1
113	0	2	5.677	Gene_Symbol=LOC297756 Ribosomal protein S8	10116	1
113	0	2	6.952	Gene_Symbol=- 22 kDa protein	10116	1
113	0	2	6.28	Gene_Symbol=- Ribosomal protein S8	10116	1
114	2	2	5.714	Gene_Symbol=Clec2g C-type lectin-related protein 11 (Fragment)	10116	1
115	2	2	4.28	Gene_Symbol=LOC100360117 ribosomal protein L8-like	10116	1
115	0	2	4.28	Gene_Symbol=RGD1561333 Putative uncharacterized protein RGD1561333	10116	1
115	0	2	4.28	Gene_Symbol=Rpl8;LOC100360117 60S ribosomal protein L8	10116	1
116	2	2	5.677	Gene_Symbol=Fth1 Ferritin (Fragment)	10116	1
116	0	2	5.556	Gene_Symbol=Fth1 Ferritin (Fragment)	10116	1
116	0	2	7.143	Gene_Symbol=LOC679217;LOC689130 ferritin heavy chain-like	10116	1
116	0	2	5.603	Gene_Symbol=Fth1 Ferritin (Fragment)	10116	1
116	0	2	7.143	Gene_Symbol=Fth1 Ferritin	10116	1
116	0	2	7.143	Gene_Symbol=Fth1 Ferritin heavy chain	10116	1
117	2	2	3.46	Gene_Symbol=Capza1 Putative uncharacterized protein Capza1	10116	1
117	0	2	3.497	Gene_Symbol=Capza1 F-actin-capping protein subunit alpha-1	10116	1
117	0	2	3.497	Gene_Symbol=Capza2 F-actin-capping protein subunit alpha-2	10116	1
118	2	2	3.39	Gene_Symbol=LOC306079 LRRGT00066	10116	1
118	0	2	5.607	Gene_Symbol=Rpl14 60S ribosomal protein L14	10116	1
118	0	2	5.479	Gene_Symbol=Rpl14 Rpl14 protein	10116	1
119	2	2	3.931	Gene_Symbol=Bhmt Betaine--homocysteine S-methyltransferase 1	10116	1
119	0	2	8.466	Gene_Symbol=LOC100363143 betaine--homocysteine S-methyltransferase 1-like	10116	1
120	2	2	2.841	Gene_Symbol=C5ar1 C5a anaphylatoxin chemotactic receptor	10116	1
121	2	2	11.11	Gene_Symbol=LOC100364588 brain abundant, membrane attached signal protein 1	10116	1
121	0	2	9.955	Gene_Symbol=Basp1 Brain acid soluble protein 1	10116	1
122	2	2	2.893	Gene_Symbol=Aldh3a2 Putative uncharacterized protein Aldh3a2	10116	1
122	0	2	3.294	Gene_Symbol=Aldh3a2 Putative uncharacterized protein Aldh3a2	10116	1
122	0	2	2.761	Gene_Symbol=Aldh3a2 Putative uncharacterized protein Aldh3a2	10116	1
122	0	2	2.875	Gene_Symbol=Aldh3a2 Putative uncharacterized protein Aldh3a2	10116	1
122	0	2	2.893	Gene_Symbol=Aldh3a2 Fatty aldehyde dehydrogenase	10116	1
123	2	2	1.8	Gene_Symbol=Hsp90b1 Putative uncharacterized protein ENSRNOP00000056310	10116	1
123	0	2	1.711	Gene_Symbol=Hsp90b1 Isoform 2 of Endoplasmin	10116	1
123	0	2	1.368	Gene_Symbol=Hsp90b1 Isoform 1 of Endoplasmin	10116	1
124	2	2	3.491	Gene_Symbol=Aldh8a1 aldehyde dehydrogenase 8 family, member A1 isoform 1	10116	1
124	0	2	3.926	Gene_Symbol=LOC683474;Aldh8a1 aldehyde dehydrogenase 8 family, member A1-like isoform 1	10116	1
124	0	2	3.491	Gene_Symbol=LOC683474 Putative uncharacterized protein ENSRNOP00000020015	10116	1
125	2	2	5.34	Gene_Symbol=Gp1bb Platelet glycoprotein Ib beta chain	10116	1
126	2	2	3.561	Gene_Symbol=Car14 Membrane-bound carbonic anhydrase 14	10116	1
127	2	2	3.86	Gene_Symbol=Vsig4 V-set and immunoglobulin domain containing 4	10116	1
128	2	2	6.161	Gene_Symbol=Reep6 Receptor expression-enhancing protein 6	10116	1
129	2	2	5.929	Gene_Symbol=Cd151 CD151 antigen	10116	1
130	2	2	7.285	Gene_Symbol=Rps14 40S ribosomal protein S14	10116	1
131	1.86	1.86	0	Gene_Symbol=Ldha L-lactate dehydrogenase A chain	10116	0
131	0	1.61	0	Gene_Symbol=- 37 kDa protein	10116	0
131	0	1.46	0	Gene_Symbol=LOC100364670 lactate dehydrogenase A-like	10116	0
132	1.8	1.8	0	Gene_Symbol=Arf1 ADP-ribosylation factor 1	10116	0
132	0	1.8	0	Gene_Symbol=Arf3 ADP-ribosylation factor 3	10116	0
132	0	1.42	0	Gene_Symbol=Arf2 ADP-ribosylation factor 2	10116	0
133	1.78	1.78	0.9402	Gene_Symbol=Thbs1 Thrombospondin 1	10116	1
134	1.78	1.78	14.29	Gene_Symbol=Rpl23 60S ribosomal protein L23	10116	1
135	1.74	1.74	0	Gene_Symbol=Cdh17 Cadherin-17	10116	0
136	1.72	1.72	1.923	Gene_Symbol=Slc2a2 Glucose transporter type 2	10116	1
136	0	1.72	1.916	Gene_Symbol=Slc2a2 57 kDa protein	10116	1
136	0	1.72	1.916	Gene_Symbol=Slc2a2 Solute carrier family 2, facilitated glucose transporter member 2	10116	1
136	0	1.72	1.916	Gene_Symbol=Slc2a2 Solute carrier family 2 (Facilitated glucose transporter), member 2	10116	1
137	1.7	1.7	0.9016	Gene_Symbol=Xdh Xanthine dehydrogenase/oxidase	10116	1
138	1.7	1.7	9.016	Gene_Symbol=LOC100365819 ribosomal protein L27a-like	10116	1
138	0	1.7	7.432	Gene_Symbol=RGD1562402 Putative uncharacterized protein RGD1562402	10116	1
138	0	1.7	7.432	Gene_Symbol=Rpl27a 60S ribosomal protein L27a	10116	1
139	1.7	1.7	1.719	Gene_Symbol=Cd44 77 kDa protein	10116	1
139	0	1.7	1.829	Gene_Symbol=Cd44 Putative uncharacterized protein Cd44	10116	1
139	0	1.7	1.54	Gene_Symbol=Cd44 86 kDa protein	10116	1
139	0	1.7	1.628	Gene_Symbol=Cd44 81 kDa protein	10116	1
139	0	1.7	2.027	Gene_Symbol=Cd44 CD44 isoform v3	10116	1
139	0	1.7	2.08	Gene_Symbol=Cd44 Putative uncharacterized protein Cd44	10116	1
139	0	1.7	2.083	Gene_Symbol=Cd44 Putative uncharacterized protein Cd44	10116	1
139	0	1.7	3.297	Gene_Symbol=Cd44 Isoform 1 of CD44 antigen	10116	1
139	0	1.7	2.386	Gene_Symbol=Cd44 Isoform 2 of CD44 antigen	10116	1
139	0	1.7	2.335	Gene_Symbol=- CD44i (Fragment)	10116	1
139	0	1.7	1.942	Gene_Symbol=Cd44 Putative uncharacterized protein Cd44	10116	1
139	0	1.7	1.538	Gene_Symbol=Cd44 CD44 protein	10116	1
139	0	1.7	1.945	Gene_Symbol=Cd44 68 kDa protein	10116	1
140	1.65	1.65	2.623	Gene_Symbol=Slco2a1 67 kDa protein	10116	1
140	0	1.65	2.484	Gene_Symbol=Slco2a1 Solute carrier organic anion transporter family member 2A1	10116	1
140	0	1.52	3.756	Gene_Symbol=Slco2a1 Putative uncharacterized protein Slco2a1	10116	1
141	1.52	5.58	14.57	Gene_Symbol=LOC100363782 RAB1B, member RAS oncogene family-like	10116	3
141	0	5.58	18.41	Gene_Symbol=Rab1b;Rab1b-ps1 Ras-related protein Rab-1B	10116	3
142	1.52	1.52	3.922	Gene_Symbol=RT1-Da RT1 class II, locus Da	10116	1
143	1.52	1.52	5.963	Gene_Symbol=Rab11b Ras-related protein Rab-11B	10116	1
143	0	1.52	6.019	Gene_Symbol=Rab11a Ras-related protein Rab-11A	10116	1
144	1.52	1.52	1.742	Gene_Symbol=Trim23 tripartite motif-containing 23 isoform 2	10116	1
144	0	1.52	1.742	Gene_Symbol=Trim23 GTP-binding protein ARD-1	10116	1
144	0	1.52	1.953	Gene_Symbol=Trim23 Isoform 2 of E3 ubiquitin-protein ligase TRIM23	10116	1
144	0	1.52	1.812	Gene_Symbol=Trim23 Putative uncharacterized protein Trim23	10116	1
144	0	1.52	5.714	Gene_Symbol=Arf6 ADP-ribosylation factor 6	10116	1
145	1.52	1.52	9.023	Gene_Symbol=LOC100363469 40S ribosomal protein S24	10116	1
145	0	1.52	9.16	Gene_Symbol=Rps24 Isoform 3 of 40S ribosomal protein S24	10116	1
145	0	1.52	9.023	Gene_Symbol=RGD1564325 40S ribosomal protein S24	10116	1
145	0	1.52	9.16	Gene_Symbol=Rps24 40S ribosomal protein S24	10116	1
145	0	1.52	9.023	Gene_Symbol=Rps24 Isoform 1 of 40S ribosomal protein S24	10116	1
146	1.4	5.24	10	Gene_Symbol=Gnb1 Guanine nucleotide-binding protein G(I)/G(S)/G(T) subunit beta-1	10116	3
147	1.4	1.4	5.797	Gene_Symbol=LOC100362830 ribosomal protein S7-like	10116	1
147	0	1.4	6.186	Gene_Symbol=Rps7;LOC497813 40S ribosomal protein S7	10116	1
147	0	1.4	6.63	Gene_Symbol=- Putative uncharacterized protein ENSRNOP00000036653	10116	1
148	1.4	1.4	3.205	Gene_Symbol=Eif4a2 Protein synthesis initiation factor 4AII	10116	1
148	0	1.4	2.463	Gene_Symbol=Eif4a1 Eukaryotic translation initiation factor 4A1	10116	1
148	0	1.4	2.451	Gene_Symbol=Eif4a2 Eukaryotic initiation factor 4A-II	10116	1
149	1.4	1.4	2.143	Gene_Symbol=Susd2 Putative uncharacterized protein Susd2	10116	1
149	0	1.4	1.829	Gene_Symbol=Susd2 Putative uncharacterized protein Susd2	10116	1
149	0	1.4	1.829	Gene_Symbol=Susd2 Sushi domain containing 2 (Predicted), isoform CRA_a	10116	1
149	0	1.4	2.152	Gene_Symbol=Susd2 77 kDa protein	10116	1
150	1.4	1.4	1.651	Gene_Symbol=Slc2a9 solute carrier family 2 (facilitated glucose transporter), member 9 isoform 2	10116	1
150	0	1.4	1.67	Gene_Symbol=Slc2a9 Putative uncharacterized protein Slc2a9	10116	1
150	0	1.4	1.721	Gene_Symbol=Slc2a9 Putative uncharacterized protein Slc2a9	10116	1
151	1.39	1.39	0	Gene_Symbol=LOC100362298 ribosomal protein S18-like	10116	0
151	0	1.39	0	Gene_Symbol=LOC100362298 Putative uncharacterized protein ENSRNOP00000046090	10116	0
151	0	1.39	0	Gene_Symbol=Rps18;LOC100360679 40S ribosomal protein S18	10116	0
152	1.33	5.34	3.727	Gene_Symbol=LOC680097 histone cluster 1, H2ae-like	10116	2
152	0	5.34	7.004	Gene_Symbol=Hist1h2ai histone cluster 1, H2ae-like	10116	2
152	0	5.34	6.691	Gene_Symbol=Hist1h4b;Hist1h4m histone cluster 1, H4m	10116	2
152	0	1.33	0	Gene_Symbol=LOC689408;LOC100365693 H2A histone family, member V-like	10116	0
152	0	1.33	0	Gene_Symbol=LOC685909 Histone H2A	10116	0
152	0	1.33	0	Gene_Symbol=H2afz Histone H2A.Z	10116	0
152	0	1.33	0	Gene_Symbol=LOC690131;Hist2h2aa3 Histone H2A type 2-A	10116	0
152	0	1.33	0	Gene_Symbol=LOC680322 Histone H2A	10116	0
152	0	1.33	0	Gene_Symbol=Hist1h2ak Histone H2A	10116	0
152	0	1.33	0	Gene_Symbol=Hist1h2an;Hist1h2ac;Hist1h2ai;LOC100365730;LOC100360754;LOC684773 histone cluster 1, H2an	10116	0
152	0	1.33	0	Gene_Symbol=Hist3h2a Histone H2A type 3	10116	0
152	0	1.33	0	Gene_Symbol=RGD1566374 Histone H2A type 1-C	10116	0
152	0	1.33	0	Gene_Symbol=Hist2h2ac Histone H2A	10116	0
152	0	1.33	0	Gene_Symbol=Hist1h2ah;Hist1h2ao Histone H2A type 1-E	10116	0
152	0	1.33	0	Gene_Symbol=H2afx Histone H2A	10116	0
152	0	1.33	0	Gene_Symbol=Hist2h2aa3 Histone H2A type 1	10116	0
152	0	1.33	0	Gene_Symbol=Hist1h2aa Histone H2A type 4	10116	0
152	0	1.33	0	Gene_Symbol=LOC680063 Histone H2A type 1-F	10116	0
152	0	1.33	0	Gene_Symbol=H2afj Histone H2A.J	10116	0
152	0	1.33	0	Gene_Symbol=RGD1564767 Histone H2A	10116	0
153	1.3	1.3	0.6024	Gene_Symbol=Itgal integrin alpha L	10116	1
