# Supplementary material for: Possible Role of Extracellular Vesicles in Hepatotoxicity of Acetaminophen
Source: Int J Mol Sci. 2022 Aug 9;23(16):8870. doi: 10.3390/ijms23168870 (PMC9408656; doi:10.3390/ijms23168870)
Supplement: Supplementary file 1 [file ijms-23-08870-s001.zip › Supplementary Table S6 - GO enrichment.xlsx]

## Sheet: GO enrichment in Treated EVs_CC
GO Enrichment analysis of unique proteins detected in EVs of APAP treated liver compared to unique proteins detected in normal liver EVs (NL EVs) - CELLULAR COMPONENT ontology
GO Term	Description	P-value	FDR q-value	Enrichment	N	B	n	b	Genes
GO:0005886	plasma membrane	4.91E-10	2.42E-7	1.54	148	56	86	50	[Anxa2 - annexin a2, Anpep - alanyl (membrane) aminopeptidase, Actn1 - actinin, alpha 1, Anxa5 - annexin a5, Slc2a9 - solute carrier family 2 (facilitated glucose transporter), member 9, C5ar1 - complement component 5a receptor 1, Basp1 - brain abundant, membrane attached signal protein 1, Slco1b3 - solute carrier organic anion transporter family, member 1b3, Bst2 - bone marrow stromal cell antig…
GO:0044459	plasma membrane part	2.34E-8	5.77E-6	1.48	148	57	86	49	[Anxa2 - annexin a2, Anpep - alanyl (membrane) aminopeptidase, Anxa5 - annexin a5, Actn1 - actinin, alpha 1, C5ar1 - complement component 5a receptor 1, Slc2a9 - solute carrier family 2 (facilitated glucose transporter), member 9, Bst2 - bone marrow stromal cell antigen 2, Slco1b3 - solute carrier organic anion transporter family, member 1b3, Fgb - fibrinogen beta chain, Anxa1 - annexin a1, Fgg -…
GO:0098590	plasma membrane region	1.17E-7	1.92E-5	1.62	148	35	86	33	[Anxa2 - annexin a2, Hck - hemopoietic cell kinase, Anpep - alanyl (membrane) aminopeptidase, Slc2a9 - solute carrier family 2 (facilitated glucose transporter), member 9, C5ar1 - complement component 5a receptor 1, Slc22a1 - solute carrier family 22 (organic cation transporter), member 1, Ehd3 - eh-domain containing 3, Slco1b3 - solute carrier organic anion transporter family, member 1b3, Bst2 -…
GO:0097708	intracellular vesicle	8.66E-6	1.06E-3	1.50	148	39	86	34	[Anxa2 - annexin a2, Hck - hemopoietic cell kinase, Itga1 - integrin, alpha 1, C5ar1 - complement component 5a receptor 1, Anxa5 - annexin a5, Ehd3 - eh-domain containing 3, Anxa3 - annexin a3, Bst2 - bone marrow stromal cell antigen 2, Anxa1 - annexin a1, Fgb - fibrinogen beta chain, Fgg - fibrinogen gamma chain, Hsp90b1 - heat shock protein 90, beta, member 1, Itgb1 - integrin, beta 1, Ywhaz - …
GO:0031410	cytoplasmic vesicle	8.66E-6	8.52E-4	1.50	148	39	86	34	[Itga1 - integrin, alpha 1, Hck - hemopoietic cell kinase, Anxa2 - annexin a2, Anxa5 - annexin a5, C5ar1 - complement component 5a receptor 1, Ehd3 - eh-domain containing 3, Anxa3 - annexin a3, Bst2 - bone marrow stromal cell antigen 2, Fgb - fibrinogen beta chain, Anxa1 - annexin a1, Fgg - fibrinogen gamma chain, Hsp90b1 - heat shock protein 90, beta, member 1, Itgb1 - integrin, beta 1, Ywhaz - …
GO:0016323	basolateral plasma membrane	2.47E-5	2.03E-3	1.72	148	18	86	18	[Anxa2 - annexin a2, Slc2a9 - solute carrier family 2 (facilitated glucose transporter), member 9, C5ar1 - complement component 5a receptor 1, Slc22a1 - solute carrier family 22 (organic cation transporter), member 1, Slc26a1 - solute carrier family 26 (anion exchanger), member 1, Atp1a1 - atpase, na+/k+ transporting, alpha 1 polypeptide, Slc2a2 - solute carrier family 2 (facilitated glucose tran…
GO:0031982	vesicle	3.21E-5	2.26E-3	1.44	148	43	86	36	[Anxa2 - annexin a2, Itga1 - integrin, alpha 1, Hck - hemopoietic cell kinase, Anpep - alanyl (membrane) aminopeptidase, Anxa5 - annexin a5, C5ar1 - complement component 5a receptor 1, Ehd3 - eh-domain containing 3, Anxa3 - annexin a3, Bst2 - bone marrow stromal cell antigen 2, Fgb - fibrinogen beta chain, Anxa1 - annexin a1, Fgg - fibrinogen gamma chain, Hsp90b1 - heat shock protein 90, beta, me…
GO:0099503	secretory vesicle	3.9E-5	2.4E-3	1.64	148	22	86	21	[Cltc - clathrin, heavy chain (hc), Itga1 - integrin, alpha 1, Anxa2 - annexin a2, Cdc42 - cell division cycle 42 (gtp binding protein), Rab11b - rab11b, member ras oncogene family, Anxa5 - annexin a5, Atp1a1 - atpase, na+/k+ transporting, alpha 1 polypeptide, Anxa3 - annexin a3, Rab7a - rab7a, member ras oncogene family, Anxa1 - annexin a1, Rab1b - rab1b, member ras oncogene family, Fgb - fibrin…
GO:0030054	cell junction	7.18E-5	3.92E-3	1.64	148	21	86	20	[Itgal - integrin, alpha l, Itga1 - integrin, alpha 1, Hck - hemopoietic cell kinase, Itgb2 - integrin, beta 2, Cdc42 - cell division cycle 42 (gtp binding protein), Actn1 - actinin, alpha 1, Anxa5 - annexin a5, Basp1 - brain abundant, membrane attached signal protein 1, Ptprc - protein tyrosine phosphatase, receptor type, c, Atp1a1 - atpase, na+/k+ transporting, alpha 1 polypeptide, Slc2a2 - sol…
GO:0098857	membrane microdomain	8.85E-5	4.35E-3	1.72	148	16	86	16	[Pgk1 - phosphoglycerate kinase 1, Hck - hemopoietic cell kinase, Itga1 - integrin, alpha 1, Anxa2 - annexin a2, Itgb2 - integrin, beta 2, Atp1a1 - atpase, na+/k+ transporting, alpha 1 polypeptide, Ptprc - protein tyrosine phosphatase, receptor type, c, Bst2 - bone marrow stromal cell antigen 2, Atp5b - atp synthase, h+ transporting, mitochondrial f1 complex, beta polypeptide, Atp1b3 - atpase, na…
GO:0098589	membrane region	8.85E-5	3.96E-3	1.72	148	16	86	16	[Pgk1 - phosphoglycerate kinase 1, Hck - hemopoietic cell kinase, Itga1 - integrin, alpha 1, Anxa2 - annexin a2, Itgb2 - integrin, beta 2, Atp1a1 - atpase, na+/k+ transporting, alpha 1 polypeptide, Ptprc - protein tyrosine phosphatase, receptor type, c, Bst2 - bone marrow stromal cell antigen 2, Atp5b - atp synthase, h+ transporting, mitochondrial f1 complex, beta polypeptide, Atp1b3 - atpase, na…
GO:0045121	membrane raft	8.85E-5	3.63E-3	1.72	148	16	86	16	[Pgk1 - phosphoglycerate kinase 1, Hck - hemopoietic cell kinase, Itga1 - integrin, alpha 1, Anxa2 - annexin a2, Itgb2 - integrin, beta 2, Atp1a1 - atpase, na+/k+ transporting, alpha 1 polypeptide, Ptprc - protein tyrosine phosphatase, receptor type, c, Bst2 - bone marrow stromal cell antigen 2, Atp5b - atp synthase, h+ transporting, mitochondrial f1 complex, beta polypeptide, Atp1b3 - atpase, na…
GO:0009986	cell surface	1.31E-4	4.96E-3	1.63	148	20	86	19	[Itgal - integrin, alpha l, Itga1 - integrin, alpha 1, Anxa2 - annexin a2, Itgb2 - integrin, beta 2, C5ar1 - complement component 5a receptor 1, Ptprc - protein tyrosine phosphatase, receptor type, c, Bst2 - bone marrow stromal cell antigen 2, Fgb - fibrinogen beta chain, Anxa1 - annexin a1, Atp5b - atp synthase, h+ transporting, mitochondrial f1 complex, beta polypeptide, Fgg - fibrinogen gamma …
GO:0005829	cytosol	2.73E-4	9.6E-3	1.39	148	42	86	34	[Hck - hemopoietic cell kinase, Anxa2 - annexin a2, Anxa5 - annexin a5, Actn1 - actinin, alpha 1, Ehd3 - eh-domain containing 3, Pnp - purine nucleoside phosphorylase, Bst2 - bone marrow stromal cell antigen 2, Ppia - peptidylprolyl isomerase a (cyclophilin a), Marcks - myristoylated alanine rich protein kinase c substrate, Anxa1 - annexin a1, Rpsa - ribosomal protein sa, Ctnnd1 - catenin (cadher…
GO:0005911	cell-cell junction	5.7E-4	1.87E-2	1.72	148	13	86	13	[Itgal - integrin, alpha l, Cdc42 - cell division cycle 42 (gtp binding protein), Actn1 - actinin, alpha 1, Anxa5 - annexin a5, Atp1a1 - atpase, na+/k+ transporting, alpha 1 polypeptide, Slc2a2 - solute carrier family 2 (facilitated glucose transporter), member 2, Ctnnd1 - catenin (cadherin associated protein), delta 1, Ctnna1 - catenin (cadherin-associated protein), alpha 1, 102kda, Itgb1 - inte…
Species used: Rattus norvegicus
The system has recognized 154 genes out of 168 gene terms entered by the user.
0 genes were recognized by gene symbol and 154 genes by other gene IDs .
1 duplicate genes were removed (keeping the highest ranking instance of each gene) leaving a total of 153 genes.
Only 148 of these genes are associated with a GO term.
'P-value' is the enrichment p-value computed according to the mHG or HG model. This p-value is not corrected for multiple testing of 3461 GO terms.
'FDR q-value' is the correction of the above p-value for multiple testing using the Benjamini and Hochberg (1995) method.
Namely, for the ith term (ranked according to p-value) the FDR q-value is (p-value * number of GO terms) / i.
Enrichment (N, B, n, b) is defined as follows:
N - is the total number of genes
B - is the total number of genes associated with a specific GO term
n - is the number of genes in the top of the user's input list or in the target set when appropriate
b - is the number of genes in the intersection
Enrichment = (b/n) / (B/N)
Genes: For each GO term you can see the list of associated genes that appear in the optimal top of the list.
Each gene name is specified by gene symbol followed by a short description of the gene
Back to the GOrilla main page

## Sheet: GO enrichment in Normal EVs_CC
GO Enrichment analysis of unique proteins detected in normal liver EVs (NL EVs) compared to unique proteins detected in EVs of APAP treated liver - CELLULAR COMPONENT ontology
GO Term	Description	P-value	FDR q-value	Enrichment	N	B	n	b	Genes
GO:0044432	endoplasmic reticulum part	3.05E-9	1.5E-6	1.87	148	44	63	35	[Cyp4f1 - cytochrome p450, family 4, subfamily f, polypeptide 1, Cyb5r3 - cytochrome b5 reductase 3, Cers2 - ceramide synthase 2, Canx - calnexin, Ddost - dolichyl-diphosphooligosaccharide-protein glycosyltransferase, Cyp2a2 - cytochrome p450, family 2, subfamily a, polypeptide 2, Cyp2c6v1 - cytochrome p450, family 2, subfamily c, polypeptide 6, variant 1, Cyb5a - cytochrome b5 type a (microsomal…
GO:0005789	endoplasmic reticulum membrane	1.17E-8	2.89E-6	1.96	148	36	63	30	[Cyp4f1 - cytochrome p450, family 4, subfamily f, polypeptide 1, Cyb5r3 - cytochrome b5 reductase 3, Cers2 - ceramide synthase 2, Canx - calnexin, Cyp2a2 - cytochrome p450, family 2, subfamily a, polypeptide 2, Cyp2c6v1 - cytochrome p450, family 2, subfamily c, polypeptide 6, variant 1, Cyb5a - cytochrome b5 type a (microsomal), Fmo3 - flavin containing monooxygenase 3, Fmo1 - flavin containing m…
GO:0005783	endoplasmic reticulum	6.92E-5	1.13E-2	1.74	148	31	63	23	[Cyb5r3 - cytochrome b5 reductase 3, Rplp0 - ribosomal protein, large, p0, Cers2 - ceramide synthase 2, Ddost - dolichyl-diphosphooligosaccharide-protein glycosyltransferase, Canx - calnexin, Cyp2e1 - cytochrome p450, family 2, subfamily e, polypeptide 1, Rpl21 - ribosomal protein l21, Rpl4 - ribosomal protein l4, Vcp - valosin-containing protein, Tmed10 - transmembrane emp24-like trafficking pro…
GO:0044446	intracellular organelle part	9.16E-5	1.13E-2	1.29	148	91	63	50	[Cyp4f1 - cytochrome p450, family 4, subfamily f, polypeptide 1, Cyb5r3 - cytochrome b5 reductase 3, Canx - calnexin, Cyp2c6v1 - cytochrome p450, family 2, subfamily c, polypeptide 6, variant 1, Rpl13a - ribosomal protein l13a, Fmo3 - flavin containing monooxygenase 3, Rps28 - ribosomal protein s28, Fmo1 - flavin containing monooxygenase 1, Ugt2b15 - udp glucuronosyltransferase 2 family, polypept…
GO:0022625	cytosolic large ribosomal subunit	3.23E-4	3.18E-2	2.35	148	9	63	9	[Rpl3 - ribosomal protein l3, Rplp0 - ribosomal protein, large, p0, Rpl29 - ribosomal protein l29, Rpl23a - ribosomal protein l23a, Rpl21 - ribosomal protein l21, Rpl4 - ribosomal protein l4, Rpl13a - ribosomal protein l13a, Rpl24 - ribosomal protein l24, Rpl17 - ribosomal protein l17]
GO:0015934	large ribosomal subunit	3.23E-4	2.65E-2	2.35	148	9	63	9	[Rpl3 - ribosomal protein l3, Rplp0 - ribosomal protein, large, p0, Rpl29 - ribosomal protein l29, Rpl23a - ribosomal protein l23a, Rpl21 - ribosomal protein l21, Rpl4 - ribosomal protein l4, Rpl13a - ribosomal protein l13a, Rpl24 - ribosomal protein l24, Rpl17 - ribosomal protein l17]
Species used: Rattus norvegicus
The system has recognized 154 genes out of 168 gene terms entered by the user.
0 genes were recognized by gene symbol and 154 genes by other gene IDs .
1 duplicate genes were removed (keeping the highest ranking instance of each gene) leaving a total of 153 genes.
Only 148 of these genes are associated with a GO term.
'P-value' is the enrichment p-value computed according to the mHG or HG model. This p-value is not corrected for multiple testing of 3461 GO terms.
'FDR q-value' is the correction of the above p-value for multiple testing using the Benjamini and Hochberg (1995) method.
Namely, for the ith term (ranked according to p-value) the FDR q-value is (p-value * number of GO terms) / i.
Enrichment (N, B, n, b) is defined as follows:
N - is the total number of genes
B - is the total number of genes associated with a specific GO term
n - is the number of genes in the top of the user's input list or in the target set when appropriate
b - is the number of genes in the intersection
Enrichment = (b/n) / (B/N)
Genes: For each GO term you can see the list of associated genes that appear in the optimal top of the list.
Each gene name is specified by gene symbol followed by a short description of the gene
Back to the GOrilla main page

## Sheet: GO enrichment in Treated EVs_MF
GO Enrichment analysis of unique proteins detected in EVs of APAP treated liver compared to unique proteins detected in normal liver EVs (NL EVs) - MOLECULAR FUNCTION ontology
GO Term	Description	P-value	FDR q-value	Enrichment	N	B	n	b	Genes
GO:0019901	protein kinase binding	8.85E-5	5.76E-2	1.72	148	16	86	16	[Cltc - clathrin, heavy chain (hc), Eef1a1 - eukaryotic translation elongation factor 1 alpha 1, Cdc42 - cell division cycle 42 (gtp binding protein), Itgb2 - integrin, beta 2, Anxa5 - annexin a5, Tuba4a - tubulin, alpha 4a, Atp1a1 - atpase, na+/k+ transporting, alpha 1 polypeptide, Ptprc - protein tyrosine phosphatase, receptor type, c, Marcks - myristoylated alanine rich protein kinase c substr…
GO:0019900	kinase binding	8.85E-5	2.88E-2	1.72	148	16	86	16	[Cltc - clathrin, heavy chain (hc), Eef1a1 - eukaryotic translation elongation factor 1 alpha 1, Cdc42 - cell division cycle 42 (gtp binding protein), Itgb2 - integrin, beta 2, Anxa5 - annexin a5, Tuba4a - tubulin, alpha 4a, Atp1a1 - atpase, na+/k+ transporting, alpha 1 polypeptide, Ptprc - protein tyrosine phosphatase, receptor type, c, Marcks - myristoylated alanine rich protein kinase c substr…
GO:0016817	hydrolase activity, acting on acid anhydrides	1.31E-4	2.84E-2	1.63	148	20	86	19	[Eef1a1 - eukaryotic translation elongation factor 1 alpha 1, Rab11b - rab11b, member ras oncogene family, Cdc42 - cell division cycle 42 (gtp binding protein), Anxa5 - annexin a5, Tuba4a - tubulin, alpha 4a, Atp1a1 - atpase, na+/k+ transporting, alpha 1 polypeptide, Rab7a - rab7a, member ras oncogene family, Anxa1 - annexin a1, Rab1b - rab1b, member ras oncogene family, Atp5b - atp synthase, h+ …
GO:0016818	hydrolase activity, acting on acid anhydrides, in phosphorus-containing anhydrides	1.31E-4	2.13E-2	1.63	148	20	86	19	[Eef1a1 - eukaryotic translation elongation factor 1 alpha 1, Rab11b - rab11b, member ras oncogene family, Cdc42 - cell division cycle 42 (gtp binding protein), Anxa5 - annexin a5, Tuba4a - tubulin, alpha 4a, Atp1a1 - atpase, na+/k+ transporting, alpha 1 polypeptide, Rab7a - rab7a, member ras oncogene family, Anxa1 - annexin a1, Rab1b - rab1b, member ras oncogene family, Atp5b - atp synthase, h+ …
GO:0016462	pyrophosphatase activity	1.31E-4	1.71E-2	1.63	148	20	86	19	[Eef1a1 - eukaryotic translation elongation factor 1 alpha 1, Rab11b - rab11b, member ras oncogene family, Cdc42 - cell division cycle 42 (gtp binding protein), Anxa5 - annexin a5, Tuba4a - tubulin, alpha 4a, Atp1a1 - atpase, na+/k+ transporting, alpha 1 polypeptide, Rab7a - rab7a, member ras oncogene family, Anxa1 - annexin a1, Rab1b - rab1b, member ras oncogene family, Atp5b - atp synthase, h+ …
GO:0017111	nucleoside-triphosphatase activity	1.31E-4	1.42E-2	1.63	148	20	86	19	[Eef1a1 - eukaryotic translation elongation factor 1 alpha 1, Rab11b - rab11b, member ras oncogene family, Cdc42 - cell division cycle 42 (gtp binding protein), Anxa5 - annexin a5, Tuba4a - tubulin, alpha 4a, Atp1a1 - atpase, na+/k+ transporting, alpha 1 polypeptide, Rab7a - rab7a, member ras oncogene family, Anxa1 - annexin a1, Rab1b - rab1b, member ras oncogene family, Atp5b - atp synthase, h+ …
GO:0005515	protein binding	2.7E-4	2.51E-2	1.22	148	83	86	59	[Anxa2 - annexin a2, C5ar1 - complement component 5a receptor 1, Actn1 - actinin, alpha 1, Anxa5 - annexin a5, Basp1 - brain abundant, membrane attached signal protein 1, Pnp - purine nucleoside phosphorylase, Rps10l1 - ribosomal protein s10-like 1, Ppia - peptidylprolyl isomerase a (cyclophilin a), Bst2 - bone marrow stromal cell antigen 2, Fgb - fibrinogen beta chain, Anxa1 - annexin a1, Cd38 -…
GO:0001882	nucleoside binding	3.08E-4	2.51E-2	1.72	148	14	86	14	[Eef1a1 - eukaryotic translation elongation factor 1 alpha 1, Cdc42 - cell division cycle 42 (gtp binding protein), Rab11b - rab11b, member ras oncogene family, Ehd3 - eh-domain containing 3, Pnp - purine nucleoside phosphorylase, Tuba4a - tubulin, alpha 4a, Rab7a - rab7a, member ras oncogene family, Rab1b - rab1b, member ras oncogene family, Hsp90ab1 - heat shock protein 90 alpha (cytosolic), cl…
GO:0032561	guanyl ribonucleotide binding	5.7E-4	4.13E-2	1.72	148	13	86	13	[Eef1a1 - eukaryotic translation elongation factor 1 alpha 1, Cdc42 - cell division cycle 42 (gtp binding protein), Rab11b - rab11b, member ras oncogene family, Ehd3 - eh-domain containing 3, Tuba4a - tubulin, alpha 4a, Rab7a - rab7a, member ras oncogene family, Rab1b - rab1b, member ras oncogene family, Hsp90ab1 - heat shock protein 90 alpha (cytosolic), class b member 1, Rab10 - rab10, member r…
GO:0032549	ribonucleoside binding	5.7E-4	3.71E-2	1.72	148	13	86	13	[Eef1a1 - eukaryotic translation elongation factor 1 alpha 1, Cdc42 - cell division cycle 42 (gtp binding protein), Rab11b - rab11b, member ras oncogene family, Ehd3 - eh-domain containing 3, Tuba4a - tubulin, alpha 4a, Rab7a - rab7a, member ras oncogene family, Rab1b - rab1b, member ras oncogene family, Hsp90ab1 - heat shock protein 90 alpha (cytosolic), class b member 1, Rab10 - rab10, member r…
GO:0032550	purine ribonucleoside binding	5.7E-4	3.38E-2	1.72	148	13	86	13	[Eef1a1 - eukaryotic translation elongation factor 1 alpha 1, Cdc42 - cell division cycle 42 (gtp binding protein), Rab11b - rab11b, member ras oncogene family, Ehd3 - eh-domain containing 3, Tuba4a - tubulin, alpha 4a, Rab7a - rab7a, member ras oncogene family, Rab1b - rab1b, member ras oncogene family, Hsp90ab1 - heat shock protein 90 alpha (cytosolic), class b member 1, Rab10 - rab10, member r…
GO:0001883	purine nucleoside binding	5.7E-4	3.09E-2	1.72	148	13	86	13	[Eef1a1 - eukaryotic translation elongation factor 1 alpha 1, Cdc42 - cell division cycle 42 (gtp binding protein), Rab11b - rab11b, member ras oncogene family, Ehd3 - eh-domain containing 3, Tuba4a - tubulin, alpha 4a, Rab7a - rab7a, member ras oncogene family, Rab1b - rab1b, member ras oncogene family, Hsp90ab1 - heat shock protein 90 alpha (cytosolic), class b member 1, Rab10 - rab10, member r…
GO:0005525	GTP binding	5.7E-4	2.86E-2	1.72	148	13	86	13	[Eef1a1 - eukaryotic translation elongation factor 1 alpha 1, Cdc42 - cell division cycle 42 (gtp binding protein), Rab11b - rab11b, member ras oncogene family, Ehd3 - eh-domain containing 3, Tuba4a - tubulin, alpha 4a, Rab7a - rab7a, member ras oncogene family, Rab1b - rab1b, member ras oncogene family, Hsp90ab1 - heat shock protein 90 alpha (cytosolic), class b member 1, Rab10 - rab10, member r…
GO:0019001	guanyl nucleotide binding	5.7E-4	2.65E-2	1.72	148	13	86	13	[Eef1a1 - eukaryotic translation elongation factor 1 alpha 1, Cdc42 - cell division cycle 42 (gtp binding protein), Rab11b - rab11b, member ras oncogene family, Ehd3 - eh-domain containing 3, Tuba4a - tubulin, alpha 4a, Rab7a - rab7a, member ras oncogene family, Rab1b - rab1b, member ras oncogene family, Hsp90ab1 - heat shock protein 90 alpha (cytosolic), class b member 1, Rab10 - rab10, member r…
GO:0016787	hydrolase activity	7.29E-4	3.16E-2	1.44	148	31	86	26	[Anpep - alanyl (membrane) aminopeptidase, Anxa5 - annexin a5, Tuba4a - tubulin, alpha 4a, Ptprc - protein tyrosine phosphatase, receptor type, c, Anxa1 - annexin a1, Dpep1 - dipeptidase 1 (renal), Cd38 - cd38 molecule, Gda - guanine deaminase, Gnb1 - guanine nucleotide binding protein (g protein), beta polypeptide 1, Eif4a2 - eukaryotic translation initiation factor 4a2, Rab1a - rab1a, member ra…
GO:0015075	ion transmembrane transporter activity	7.53E-4	3.07E-2	1.62	148	17	86	16	[Anxa2 - annexin a2, Anxa5 - annexin a5, Slc22a1 - solute carrier family 22 (organic cation transporter), member 1, Slc2a9 - solute carrier family 2 (facilitated glucose transporter), member 9, Slc26a1 - solute carrier family 26 (anion exchanger), member 1, Atp1a1 - atpase, na+/k+ transporting, alpha 1 polypeptide, Slc2a2 - solute carrier family 2 (facilitated glucose transporter), member 2, Slco…
Species used: Rattus norvegicus
The system has recognized 154 genes out of 168 gene terms entered by the user.
0 genes were recognized by gene symbol and 154 genes by other gene IDs .
1 duplicate genes were removed (keeping the highest ranking instance of each gene) leaving a total of 153 genes.
Only 148 of these genes are associated with a GO term.
'P-value' is the enrichment p-value computed according to the mHG or HG model. This p-value is not corrected for multiple testing of 3461 GO terms.
'FDR q-value' is the correction of the above p-value for multiple testing using the Benjamini and Hochberg (1995) method.
Namely, for the ith term (ranked according to p-value) the FDR q-value is (p-value * number of GO terms) / i.
Enrichment (N, B, n, b) is defined as follows:
N - is the total number of genes
B - is the total number of genes associated with a specific GO term
n - is the number of genes in the top of the user's input list or in the target set when appropriate
b - is the number of genes in the intersection
Enrichment = (b/n) / (B/N)
Genes: For each GO term you can see the list of associated genes that appear in the optimal top of the list.
Each gene name is specified by gene symbol followed by a short description of the gene
Back to the GOrilla main page

## Sheet: GO enrichment in Normal EVs_MF
GO Enrichment analysis of unique proteins detected in normal liver EVs (NL EVs) compared to unique proteins detected in EVs of APAP treated liver - MOLECULAR FUNCTION ontology
GO Term	Description	P-value	FDR q-value	Enrichment	N	B	n	b	Genes
GO:0016491	oxidoreductase activity	2.73E-6	1.78E-3	1.93	148	28	63	23	[Cyp4f1 - cytochrome p450, family 4, subfamily f, polypeptide 1, Cyb5r3 - cytochrome b5 reductase 3, Por - p450 (cytochrome) oxidoreductase, Cyp1a2 - cytochrome p450, family 1, subfamily a, polypeptide 2, Cyp2e1 - cytochrome p450, family 2, subfamily e, polypeptide 1, Cyp2b3 - cytochrome p450, family 2, subfamily b, polypeptide 3, Cyp2a2 - cytochrome p450, family 2, subfamily a, polypeptide 2, Cy…
GO:0004497	monooxygenase activity	1.83E-5	5.96E-3	2.35	148	12	63	12	[Cyp4f1 - cytochrome p450, family 4, subfamily f, polypeptide 1, Fmo1 - flavin containing monooxygenase 1, Cyp1a2 - cytochrome p450, family 1, subfamily a, polypeptide 2, Por - p450 (cytochrome) oxidoreductase, Cyp2e1 - cytochrome p450, family 2, subfamily e, polypeptide 1, Cyp2b3 - cytochrome p450, family 2, subfamily b, polypeptide 3, Cyp2a2 - cytochrome p450, family 2, subfamily a, polypeptide…
GO:0016705	oxidoreductase activity, acting on paired donors, with incorporation or reduction of molecular oxygen	1.83E-5	3.97E-3	2.35	148	12	63	12	[Cyp4f1 - cytochrome p450, family 4, subfamily f, polypeptide 1, Fmo1 - flavin containing monooxygenase 1, Cyp1a2 - cytochrome p450, family 1, subfamily a, polypeptide 2, Por - p450 (cytochrome) oxidoreductase, Cyp2e1 - cytochrome p450, family 2, subfamily e, polypeptide 1, Cyp2b3 - cytochrome p450, family 2, subfamily b, polypeptide 3, Cyp2a2 - cytochrome p450, family 2, subfamily a, polypeptide…
GO:0048037	cofactor binding	2.64E-5	4.29E-3	1.94	148	23	63	19	[Cyp4f1 - cytochrome p450, family 4, subfamily f, polypeptide 1, Cyb5r3 - cytochrome b5 reductase 3, Por - p450 (cytochrome) oxidoreductase, Cyp1a2 - cytochrome p450, family 1, subfamily a, polypeptide 2, Cyp2e1 - cytochrome p450, family 2, subfamily e, polypeptide 1, Cyp2b3 - cytochrome p450, family 2, subfamily b, polypeptide 3, Cyp2a2 - cytochrome p450, family 2, subfamily a, polypeptide 2, Cy…
GO:0016712	oxidoreductase activity, acting on paired donors, with incorporation or reduction of molecular oxygen, reduced flavin or flavoprotein as one donor, and incorporation of one atom of oxygen	8.22E-4	1.07E-1	2.35	148	8	63	8	[Cyp1a2 - cytochrome p450, family 1, subfamily a, polypeptide 2, Cyp2e1 - cytochrome p450, family 2, subfamily e, polypeptide 1, Cyp2b3 - cytochrome p450, family 2, subfamily b, polypeptide 3, Cyp2a2 - cytochrome p450, family 2, subfamily a, polypeptide 2, Cyp2c6v1 - cytochrome p450, family 2, subfamily c, polypeptide 6, variant 1, Cyp2d4 - cytochrome p450, family 2, subfamily d, polypeptide 4, L…
Species used: Rattus norvegicus
The system has recognized 154 genes out of 168 gene terms entered by the user.
0 genes were recognized by gene symbol and 154 genes by other gene IDs .
1 duplicate genes were removed (keeping the highest ranking instance of each gene) leaving a total of 153 genes.
Only 148 of these genes are associated with a GO term.
'P-value' is the enrichment p-value computed according to the mHG or HG model. This p-value is not corrected for multiple testing of 3461 GO terms.
'FDR q-value' is the correction of the above p-value for multiple testing using the Benjamini and Hochberg (1995) method.
Namely, for the ith term (ranked according to p-value) the FDR q-value is (p-value * number of GO terms) / i.
Enrichment (N, B, n, b) is defined as follows:
N - is the total number of genes
B - is the total number of genes associated with a specific GO term
n - is the number of genes in the top of the user's input list or in the target set when appropriate
b - is the number of genes in the intersection
Enrichment = (b/n) / (B/N)
Genes: For each GO term you can see the list of associated genes that appear in the optimal top of the list.
Each gene name is specified by gene symbol followed by a short description of the gene
Back to the GOrilla main page

## Sheet: GO enrichment in Treated EVs_BP
GO Enrichment analysis of unique proteins detected in EVs of APAP treated liver compared to unique proteins detected in normal liver EVs (NL EVs) - BIOLOGICAL PROCESS ontology
GO Term	Description	P-value	FDR q-value	Enrichment	N	B	n	b	Genes
GO:0050789	regulation of biological process	2.95E-6	1.02E-2	1.26	148	90	86	66	[Anxa2 - annexin a2, Anpep - alanyl (membrane) aminopeptidase, C5ar1 - complement component 5a receptor 1, Anxa5 - annexin a5, Actn1 - actinin, alpha 1, Pnp - purine nucleoside phosphorylase, Basp1 - brain abundant, membrane attached signal protein 1, Ppia - peptidylprolyl isomerase a (cyclophilin a), Bst2 - bone marrow stromal cell antigen 2, Fgb - fibrinogen beta chain, Anxa1 - annexin a1, Cd38…
GO:0050794	regulation of cellular process	4.36E-6	7.55E-3	1.28	148	85	86	63	[Anxa2 - annexin a2, Anpep - alanyl (membrane) aminopeptidase, Anxa5 - annexin a5, Actn1 - actinin, alpha 1, C5ar1 - complement component 5a receptor 1, Pnp - purine nucleoside phosphorylase, Basp1 - brain abundant, membrane attached signal protein 1, Bst2 - bone marrow stromal cell antigen 2, Ppia - peptidylprolyl isomerase a (cyclophilin a), Anxa1 - annexin a1, Fgb - fibrinogen beta chain, Cd38…
GO:0051179	localization	5.00E-6	5.77E-3	1.42	148	52	86	43	[Anxa2 - annexin a2, Hck - hemopoietic cell kinase, Anxa5 - annexin a5, Slc2a9 - solute carrier family 2 (facilitated glucose transporter), member 9, Slc22a1 - solute carrier family 22 (organic cation transporter), member 1, Ehd3 - eh-domain containing 3, Ptprc - protein tyrosine phosphatase, receptor type, c, Anxa3 - annexin a3, Slco1b3 - solute carrier organic anion transporter family, member 1…
GO:0051049	regulation of transport	1.32E-5	1.14E-2	1.52	148	35	86	31	[Anxa2 - annexin a2, Hck - hemopoietic cell kinase, Anpep - alanyl (membrane) aminopeptidase, Anxa5 - annexin a5, Ehd3 - eh-domain containing 3, Ptprc - protein tyrosine phosphatase, receptor type, c, Ppia - peptidylprolyl isomerase a (cyclophilin a), Bst2 - bone marrow stromal cell antigen 2, Fgb - fibrinogen beta chain, Anxa1 - annexin a1, Fgg - fibrinogen gamma chain, Cd38 - cd38 molecule, Itg…
GO:0048522	positive regulation of cellular process	1.5E-5	1.04E-2	1.40	148	53	86	43	[Anxa2 - annexin a2, Itga1 - integrin, alpha 1, Hck - hemopoietic cell kinase, Anxa5 - annexin a5, C5ar1 - complement component 5a receptor 1, Actn1 - actinin, alpha 1, Pnp - purine nucleoside phosphorylase, Anxa3 - annexin a3, Ptprc - protein tyrosine phosphatase, receptor type, c, Ppia - peptidylprolyl isomerase a (cyclophilin a), Bst2 - bone marrow stromal cell antigen 2, Anxa1 - annexin a1, F…
GO:0032879	regulation of localization	1.77E-5	1.02E-2	1.43	148	47	86	39	[Anxa2 - annexin a2, Hck - hemopoietic cell kinase, Anpep - alanyl (membrane) aminopeptidase, Anxa5 - annexin a5, Actn1 - actinin, alpha 1, C5ar1 - complement component 5a receptor 1, Ehd3 - eh-domain containing 3, Ptprc - protein tyrosine phosphatase, receptor type, c, Anxa3 - annexin a3, Ppia - peptidylprolyl isomerase a (cyclophilin a), Bst2 - bone marrow stromal cell antigen 2, Fgb - fibrinog…
GO:0023051	regulation of signaling	2.83E-5	1.4E-2	1.49	148	37	86	32	[Anxa2 - annexin a2, Itga1 - integrin, alpha 1, C5ar1 - complement component 5a receptor 1, Anxa5 - annexin a5, Ehd3 - eh-domain containing 3, Ptprc - protein tyrosine phosphatase, receptor type, c, Bst2 - bone marrow stromal cell antigen 2, Ppia - peptidylprolyl isomerase a (cyclophilin a), Anxa1 - annexin a1, Fgb - fibrinogen beta chain, Marcks - myristoylated alanine rich protein kinase c subs…
GO:0006810	transport	2.97E-5	1.28E-2	1.40	148	49	86	40	[Anxa2 - annexin a2, Hck - hemopoietic cell kinase, Slc2a9 - solute carrier family 2 (facilitated glucose transporter), member 9, Anxa5 - annexin a5, Slc22a1 - solute carrier family 22 (organic cation transporter), member 1, Ehd3 - eh-domain containing 3, Ptprc - protein tyrosine phosphatase, receptor type, c, Anxa3 - annexin a3, Slco1b3 - solute carrier organic anion transporter family, member 1…
GO:0051234	establishment of localization	2.97E-5	1.14E-2	1.40	148	49	86	40	[Anxa2 - annexin a2, Hck - hemopoietic cell kinase, Anxa5 - annexin a5, Slc2a9 - solute carrier family 2 (facilitated glucose transporter), member 9, Slc22a1 - solute carrier family 22 (organic cation transporter), member 1, Ehd3 - eh-domain containing 3, Ptprc - protein tyrosine phosphatase, receptor type, c, Anxa3 - annexin a3, Slco1b3 - solute carrier organic anion transporter family, member 1…
GO:0048518	positive regulation of biological process	4.12E-5	1.43E-2	1.33	148	62	86	48	[Anxa2 - annexin a2, Itga1 - integrin, alpha 1, Hck - hemopoietic cell kinase, Anxa5 - annexin a5, Actn1 - actinin, alpha 1, C5ar1 - complement component 5a receptor 1, Ehd3 - eh-domain containing 3, Pnp - purine nucleoside phosphorylase, Anxa3 - annexin a3, Ptprc - protein tyrosine phosphatase, receptor type, c, Bst2 - bone marrow stromal cell antigen 2, Ppia - peptidylprolyl isomerase a (cyclop…
GO:0022610	biological adhesion	7.18E-5	2.26E-2	1.58	148	25	86	23	[Itgal - integrin, alpha l, Itga1 - integrin, alpha 1, Itgb2 - integrin, beta 2, Ptprc - protein tyrosine phosphatase, receptor type, c, Ppia - peptidylprolyl isomerase a (cyclophilin a), Fgb - fibrinogen beta chain, Marcks - myristoylated alanine rich protein kinase c substrate, Rpsa - ribosomal protein sa, Fgg - fibrinogen gamma chain, Ctnnd1 - catenin (cadherin associated protein), delta 1, Ct…
GO:0010646	regulation of cell communication	8.81E-5	2.54E-2	1.48	148	35	86	30	[Itga1 - integrin, alpha 1, C5ar1 - complement component 5a receptor 1, Anxa5 - annexin a5, Ptprc - protein tyrosine phosphatase, receptor type, c, Ppia - peptidylprolyl isomerase a (cyclophilin a), Bst2 - bone marrow stromal cell antigen 2, Fgb - fibrinogen beta chain, Marcks - myristoylated alanine rich protein kinase c substrate, Anxa1 - annexin a1, Slc39a14 - solute carrier family 39 (zinc tr…
GO:0007155	cell adhesion	1.29E-4	3.42E-2	1.58	148	24	86	22	[Itgal - integrin, alpha l, Itga1 - integrin, alpha 1, Itgb2 - integrin, beta 2, Ptprc - protein tyrosine phosphatase, receptor type, c, Ppia - peptidylprolyl isomerase a (cyclophilin a), Marcks - myristoylated alanine rich protein kinase c substrate, Fgb - fibrinogen beta chain, Ctnnd1 - catenin (cadherin associated protein), delta 1, Fgg - fibrinogen gamma chain, Rpsa - ribosomal protein sa, Ct…
GO:0051239	regulation of multicellular organismal process	1.63E-4	4.02E-2	1.40	148	43	86	35	[Anxa2 - annexin a2, Anpep - alanyl (membrane) aminopeptidase, Anxa5 - annexin a5, C5ar1 - complement component 5a receptor 1, Ehd3 - eh-domain containing 3, Pnp - purine nucleoside phosphorylase, Ptprc - protein tyrosine phosphatase, receptor type, c, Anxa3 - annexin a3, Bst2 - bone marrow stromal cell antigen 2, Fgb - fibrinogen beta chain, Anxa1 - annexin a1, Marcks - myristoylated alanine ric…
GO:0048583	regulation of response to stimulus	2.81E-4	6.48E-2	1.41	148	39	86	32	[Itga1 - integrin, alpha 1, Anxa2 - annexin a2, Anxa5 - annexin a5, C5ar1 - complement component 5a receptor 1, Ptprc - protein tyrosine phosphatase, receptor type, c, Bst2 - bone marrow stromal cell antigen 2, Ppia - peptidylprolyl isomerase a (cyclophilin a), Anxa1 - annexin a1, Fgb - fibrinogen beta chain, Marcks - myristoylated alanine rich protein kinase c substrate, Slc39a14 - solute carrie…
GO:0006812	cation transport	3.08E-4	6.67E-2	1.72	148	14	86	14	[Cltc - clathrin, heavy chain (hc), Anxa2 - annexin a2, Rab11b - rab11b, member ras oncogene family, Steap4 - steap family member 4, Slc22a1 - solute carrier family 22 (organic cation transporter), member 1, Anxa5 - annexin a5, Ptprc - protein tyrosine phosphatase, receptor type, c, Atp1a1 - atpase, na+/k+ transporting, alpha 1 polypeptide, Slc39a14 - solute carrier family 39 (zinc transporter), …
GO:0080090	regulation of primary metabolic process	3.44E-4	6.99E-2	1.34	148	50	86	39	[Anxa2 - annexin a2, Itga1 - integrin, alpha 1, Hck - hemopoietic cell kinase, Actn1 - actinin, alpha 1, C5ar1 - complement component 5a receptor 1, Basp1 - brain abundant, membrane attached signal protein 1, Ptprc - protein tyrosine phosphatase, receptor type, c, Anxa3 - annexin a3, Ppia - peptidylprolyl isomerase a (cyclophilin a), Bst2 - bone marrow stromal cell antigen 2, Anxa1 - annexin a1, …
GO:1902531	regulation of intracellular signal transduction	4.00E-4	7.69E-2	1.56	148	22	86	20	[Itgal - integrin, alpha l, Itga1 - integrin, alpha 1, Cdc42 - cell division cycle 42 (gtp binding protein), C5ar1 - complement component 5a receptor 1, Ptprc - protein tyrosine phosphatase, receptor type, c, Bst2 - bone marrow stromal cell antigen 2, Ppia - peptidylprolyl isomerase a (cyclophilin a), Fgb - fibrinogen beta chain, Fgg - fibrinogen gamma chain, Itgb1 - integrin, beta 1, Ywhaz - tyr…
GO:0065007	biological regulation	4.85E-4	8.83E-2	1.16	148	104	86	70	[Anxa2 - annexin a2, Anpep - alanyl (membrane) aminopeptidase, Anxa5 - annexin a5, C5ar1 - complement component 5a receptor 1, Actn1 - actinin, alpha 1, Pnp - purine nucleoside phosphorylase, Basp1 - brain abundant, membrane attached signal protein 1, Ppia - peptidylprolyl isomerase a (cyclophilin a), Bst2 - bone marrow stromal cell antigen 2, Anxa1 - annexin a1, Fgb - fibrinogen beta chain, Cd38…
GO:0006811	ion transport	5.45E-4	9.44E-2	1.51	148	25	86	22	[Cltc - clathrin, heavy chain (hc), Anxa2 - annexin a2, Rab11b - rab11b, member ras oncogene family, Anxa5 - annexin a5, Slc22a1 - solute carrier family 22 (organic cation transporter), member 1, Slc2a9 - solute carrier family 2 (facilitated glucose transporter), member 9, Steap4 - steap family member 4, Slc26a1 - solute carrier family 26 (anion exchanger), member 1, Atp1a1 - atpase, na+/k+ trans…
GO:0001932	regulation of protein phosphorylation	5.45E-4	8.99E-2	1.51	148	25	86	22	[Itga1 - integrin, alpha 1, Anxa2 - annexin a2, Cdc42 - cell division cycle 42 (gtp binding protein), Itgb2 - integrin, beta 2, C5ar1 - complement component 5a receptor 1, Ptprc - protein tyrosine phosphatase, receptor type, c, Ppia - peptidylprolyl isomerase a (cyclophilin a), Marcks - myristoylated alanine rich protein kinase c substrate, Fgb - fibrinogen beta chain, Ctnnd1 - catenin (cadherin …
GO:0051171	regulation of nitrogen compound metabolic process	6.3E-4	9.9E-2	1.35	148	46	86	36	[Anxa2 - annexin a2, Hck - hemopoietic cell kinase, Itga1 - integrin, alpha 1, Actn1 - actinin, alpha 1, C5ar1 - complement component 5a receptor 1, Basp1 - brain abundant, membrane attached signal protein 1, Ptprc - protein tyrosine phosphatase, receptor type, c, Anxa3 - annexin a3, Bst2 - bone marrow stromal cell antigen 2, Ppia - peptidylprolyl isomerase a (cyclophilin a), Marcks - myristoylat…
GO:0002376	immune system process	6.57E-4	9.88E-2	1.48	148	28	86	24	[Itgal - integrin, alpha l, Hck - hemopoietic cell kinase, Itga1 - integrin, alpha 1, Cdc42 - cell division cycle 42 (gtp binding protein), Itgb2 - integrin, beta 2, C5ar1 - complement component 5a receptor 1, Pnp - purine nucleoside phosphorylase, Anxa3 - annexin a3, Ptprc - protein tyrosine phosphatase, receptor type, c, Ppia - peptidylprolyl isomerase a (cyclophilin a), Bst2 - bone marrow stro…
GO:0008104	protein localization	6.57E-4	9.47E-2	1.48	148	28	86	24	[Itgal - integrin, alpha l, Cltc - clathrin, heavy chain (hc), Anxa2 - annexin a2, Cdc42 - cell division cycle 42 (gtp binding protein), Rab11b - rab11b, member ras oncogene family, Itgb2 - integrin, beta 2, Ehd3 - eh-domain containing 3, Rab7a - rab7a, member ras oncogene family, Rab1b - rab1b, member ras oncogene family, Anxa1 - annexin a1, Marcks - myristoylated alanine rich protein kinase c s…
GO:0033036	macromolecule localization	6.57E-4	9.09E-2	1.48	148	28	86	24	[Itgal - integrin, alpha l, Cltc - clathrin, heavy chain (hc), Anxa2 - annexin a2, Cdc42 - cell division cycle 42 (gtp binding protein), Rab11b - rab11b, member ras oncogene family, Itgb2 - integrin, beta 2, Ehd3 - eh-domain containing 3, Rab7a - rab7a, member ras oncogene family, Rab1b - rab1b, member ras oncogene family, Anxa1 - annexin a1, Marcks - myristoylated alanine rich protein kinase c s…
GO:0098657	import into cell	6.94E-4	9.23E-2	1.56	148	21	86	19	[Cltc - clathrin, heavy chain (hc), Hck - hemopoietic cell kinase, Itgb2 - integrin, beta 2, Cdc42 - cell division cycle 42 (gtp binding protein), Slc22a1 - solute carrier family 22 (organic cation transporter), member 1, Ehd3 - eh-domain containing 3, Atp1a1 - atpase, na+/k+ transporting, alpha 1 polypeptide, Anxa3 - annexin a3, Anxa1 - annexin a1, Atp5b - atp synthase, h+ transporting, mitochon…
GO:0009966	regulation of signal transduction	7.29E-4	9.34E-2	1.44	148	31	86	26	[Itga1 - integrin, alpha 1, C5ar1 - complement component 5a receptor 1, Ptprc - protein tyrosine phosphatase, receptor type, c, Bst2 - bone marrow stromal cell antigen 2, Ppia - peptidylprolyl isomerase a (cyclophilin a), Marcks - myristoylated alanine rich protein kinase c substrate, Fgb - fibrinogen beta chain, Slc39a14 - solute carrier family 39 (zinc transporter), member 14, Ctnnd1 - catenin …
GO:0098609	cell-cell adhesion	7.53E-4	9.31E-2	1.62	148	17	86	16	[Itgal - integrin, alpha l, Itgb2 - integrin, beta 2, Ptprc - protein tyrosine phosphatase, receptor type, c, Ppia - peptidylprolyl isomerase a (cyclophilin a), Fgb - fibrinogen beta chain, Rpsa - ribosomal protein sa, Fgg - fibrinogen gamma chain, Ctnnd1 - catenin (cadherin associated protein), delta 1, Ctnna1 - catenin (cadherin-associated protein), alpha 1, 102kda, Itgb1 - integrin, beta 1, Th…
GO:0060255	regulation of macromolecule metabolic process	9.00E-4	1.07E-1	1.33	148	48	86	37	[Itga1 - integrin, alpha 1, Anxa2 - annexin a2, Hck - hemopoietic cell kinase, C5ar1 - complement component 5a receptor 1, Actn1 - actinin, alpha 1, Basp1 - brain abundant, membrane attached signal protein 1, Ptprc - protein tyrosine phosphatase, receptor type, c, Anxa3 - annexin a3, Ppia - peptidylprolyl isomerase a (cyclophilin a), Bst2 - bone marrow stromal cell antigen 2, Marcks - myristoylat…
Species used: Rattus norvegicus
The system has recognized 154 genes out of 168 gene terms entered by the user.
0 genes were recognized by gene symbol and 154 genes by other gene IDs .
1 duplicate genes were removed (keeping the highest ranking instance of each gene) leaving a total of 153 genes.
Only 148 of these genes are associated with a GO term.
'P-value' is the enrichment p-value computed according to the mHG or HG model. This p-value is not corrected for multiple testing of 3461 GO terms.
'FDR q-value' is the correction of the above p-value for multiple testing using the Benjamini and Hochberg (1995) method.
Namely, for the ith term (ranked according to p-value) the FDR q-value is (p-value * number of GO terms) / i.
Enrichment (N, B, n, b) is defined as follows:
N - is the total number of genes
B - is the total number of genes associated with a specific GO term
n - is the number of genes in the top of the user's input list or in the target set when appropriate
b - is the number of genes in the intersection
Enrichment = (b/n) / (B/N)
Genes: For each GO term you can see the list of associated genes that appear in the optimal top of the list.
Each gene name is specified by gene symbol followed by a short description of the gene
Back to the GOrilla main page

## Sheet: GO enrichment in Normal EVs_BP
GO Enrichment analysis of unique proteins detected in normal liver EVs (NL EVs) compared to unique proteins detected in EVs of APAP treated liver - BIOLOGICAL PROCESS ontology
GO Term	Description	P-value	FDR q-value	Enrichment	N	B	n	b	Genes
GO:0006629	lipid metabolic process	2.03E-8	7.03E-5	2.10	148	28	63	25	[Cyp4f1 - cytochrome p450, family 4, subfamily f, polypeptide 1, Cyb5r3 - cytochrome b5 reductase 3, Cers2 - ceramide synthase 2, Cyp2a2 - cytochrome p450, family 2, subfamily a, polypeptide 2, Cyp2c6v1 - cytochrome p450, family 2, subfamily c, polypeptide 6, variant 1, Ugt2b15 - udp glucuronosyltransferase 2 family, polypeptide b15, Ephx1 - epoxide hydrolase 1, microsomal (xenobiotic), Cyp2d4 - …
GO:0008202	steroid metabolic process	1.19E-7	2.07E-4	2.35	148	17	63	17	[Cyb5r3 - cytochrome b5 reductase 3, Cyp1a2 - cytochrome p450, family 1, subfamily a, polypeptide 2, Cyp2e1 - cytochrome p450, family 2, subfamily e, polypeptide 1, Pon1 - paraoxonase 1, Cyp2b3 - cytochrome p450, family 2, subfamily b, polypeptide 3, Cyp2c6v1 - cytochrome p450, family 2, subfamily c, polypeptide 6, variant 1, Ugt2b1 - udp glucuronosyltransferase 2 family, polypeptide b1, Slc27a5 …
GO:0032787	monocarboxylic acid metabolic process	1.44E-6	1.66E-3	2.22	148	18	63	17	[Cyp4f1 - cytochrome p450, family 4, subfamily f, polypeptide 1, Cyp1a2 - cytochrome p450, family 1, subfamily a, polypeptide 2, Por - p450 (cytochrome) oxidoreductase, Cyp2e1 - cytochrome p450, family 2, subfamily e, polypeptide 1, Cyp2b3 - cytochrome p450, family 2, subfamily b, polypeptide 3, Cyp2a2 - cytochrome p450, family 2, subfamily a, polypeptide 2, Cyp2c6v1 - cytochrome p450, family 2, …
GO:0044255	cellular lipid metabolic process	3.79E-6	3.28E-3	2.21	148	17	63	16	[Cyp4f1 - cytochrome p450, family 4, subfamily f, polypeptide 1, Cers2 - ceramide synthase 2, Por - p450 (cytochrome) oxidoreductase, Cyp1a2 - cytochrome p450, family 1, subfamily a, polypeptide 2, Cyp2e1 - cytochrome p450, family 2, subfamily e, polypeptide 1, Pon1 - paraoxonase 1, Cyp2b3 - cytochrome p450, family 2, subfamily b, polypeptide 3, Cyp2a2 - cytochrome p450, family 2, subfamily a, po…
GO:0006631	fatty acid metabolic process	6.86E-6	4.75E-3	2.35	148	13	63	13	[Cyp4f1 - cytochrome p450, family 4, subfamily f, polypeptide 1, Cyp1a2 - cytochrome p450, family 1, subfamily a, polypeptide 2, Por - p450 (cytochrome) oxidoreductase, Cyp2e1 - cytochrome p450, family 2, subfamily e, polypeptide 1, Cyp2b3 - cytochrome p450, family 2, subfamily b, polypeptide 3, Cyp2a2 - cytochrome p450, family 2, subfamily a, polypeptide 2, Cyp2c6v1 - cytochrome p450, family 2, …
GO:1901360	organic cyclic compound metabolic process	1.74E-5	1.00E-2	1.71	148	37	63	27	[Cyb5r3 - cytochrome b5 reductase 3, Cyp2a2 - cytochrome p450, family 2, subfamily a, polypeptide 2, Cyp2c6v1 - cytochrome p450, family 2, subfamily c, polypeptide 6, variant 1, Rps28 - ribosomal protein s28, Ugt2b15 - udp glucuronosyltransferase 2 family, polypeptide b15, Fmo1 - flavin containing monooxygenase 1, Ephx1 - epoxide hydrolase 1, microsomal (xenobiotic), Cyp2d4 - cytochrome p450, fam…
GO:0006805	xenobiotic metabolic process	4.82E-5	2.38E-2	2.35	148	11	63	11	[Cyp1a2 - cytochrome p450, family 1, subfamily a, polypeptide 2, Acsl1 - acyl-coa synthetase long-chain family member 1, Cyp2e1 - cytochrome p450, family 2, subfamily e, polypeptide 1, Cyp2b3 - cytochrome p450, family 2, subfamily b, polypeptide 3, Cyp2a2 - cytochrome p450, family 2, subfamily a, polypeptide 2, Ugt2b1 - udp glucuronosyltransferase 2 family, polypeptide b1, Ugt1a5 - udp glucuronos…
GO:0001676	long-chain fatty acid metabolic process	4.82E-5	2.09E-2	2.35	148	11	63	11	[Cyp4f1 - cytochrome p450, family 4, subfamily f, polypeptide 1, Ephx1 - epoxide hydrolase 1, microsomal (xenobiotic), Cyp1a2 - cytochrome p450, family 1, subfamily a, polypeptide 2, Acsl1 - acyl-coa synthetase long-chain family member 1, Cyp2e1 - cytochrome p450, family 2, subfamily e, polypeptide 1, Cyp2b3 - cytochrome p450, family 2, subfamily b, polypeptide 3, Cyp2a2 - cytochrome p450, family…
GO:1901615	organic hydroxy compound metabolic process	4.82E-5	1.85E-2	2.35	148	11	63	11	[Cyp4f1 - cytochrome p450, family 4, subfamily f, polypeptide 1, Apoe - apolipoprotein e, Ephx1 - epoxide hydrolase 1, microsomal (xenobiotic), Cyb5r3 - cytochrome b5 reductase 3, Cyp1a2 - cytochrome p450, family 1, subfamily a, polypeptide 2, Pon1 - paraoxonase 1, Cyp2e1 - cytochrome p450, family 2, subfamily e, polypeptide 1, Slc27a5 - solute carrier family 27 (fatty acid transporter), member 5…
GO:0044238	primary metabolic process	7.22E-5	2.5E-2	1.36	148	78	63	45	[Cyp4f1 - cytochrome p450, family 4, subfamily f, polypeptide 1, Rpl3 - ribosomal protein l3, Cyb5r3 - cytochrome b5 reductase 3, Cers2 - ceramide synthase 2, Ddost - dolichyl-diphosphooligosaccharide-protein glycosyltransferase, Cyp2a2 - cytochrome p450, family 2, subfamily a, polypeptide 2, Rpl13a - ribosomal protein l13a, Cyp2c6v1 - cytochrome p450, family 2, subfamily c, polypeptide 6, varian…
GO:0043436	oxoacid metabolic process	8.46E-5	2.66E-2	1.86	148	24	63	19	[Cyp4f1 - cytochrome p450, family 4, subfamily f, polypeptide 1, Por - p450 (cytochrome) oxidoreductase, Cyp1a2 - cytochrome p450, family 1, subfamily a, polypeptide 2, Pon1 - paraoxonase 1, Cyp2e1 - cytochrome p450, family 2, subfamily e, polypeptide 1, Cyp2b3 - cytochrome p450, family 2, subfamily b, polypeptide 3, Cyp2a2 - cytochrome p450, family 2, subfamily a, polypeptide 2, Cyp2c6v1 - cytoc…
GO:0019752	carboxylic acid metabolic process	8.46E-5	2.44E-2	1.86	148	24	63	19	[Cyp4f1 - cytochrome p450, family 4, subfamily f, polypeptide 1, Cyp1a2 - cytochrome p450, family 1, subfamily a, polypeptide 2, Por - p450 (cytochrome) oxidoreductase, Pon1 - paraoxonase 1, Cyp2e1 - cytochrome p450, family 2, subfamily e, polypeptide 1, Cyp2b3 - cytochrome p450, family 2, subfamily b, polypeptide 3, Cyp2a2 - cytochrome p450, family 2, subfamily a, polypeptide 2, Cyp2c6v1 - cytoc…
GO:0009058	biosynthetic process	1.74E-4	4.63E-2	1.52	148	48	63	31	[Rpl3 - ribosomal protein l3, Cyb5r3 - cytochrome b5 reductase 3, Cers2 - ceramide synthase 2, Rpl13a - ribosomal protein l13a, Rps28 - ribosomal protein s28, Cyb5b - cytochrome b5 type b (outer mitochondrial membrane), Ephx1 - epoxide hydrolase 1, microsomal (xenobiotic), LOC100911575 - 60s acidic ribosomal protein p2-like, Fau - finkel-biskis-reilly murine sarcoma virus (fbr-musv) ubiquitously …
GO:0006082	organic acid metabolic process	2.78E-4	6.87E-2	1.74	148	27	63	20	[Cyp4f1 - cytochrome p450, family 4, subfamily f, polypeptide 1, Cyp1a2 - cytochrome p450, family 1, subfamily a, polypeptide 2, Por - p450 (cytochrome) oxidoreductase, Cyp2e1 - cytochrome p450, family 2, subfamily e, polypeptide 1, Pon1 - paraoxonase 1, Cyp2b3 - cytochrome p450, family 2, subfamily b, polypeptide 3, Cyp2a2 - cytochrome p450, family 2, subfamily a, polypeptide 2, Slc27a5 - solute…
GO:0071704	organic substance metabolic process	2.86E-4	6.6E-2	1.28	148	88	63	48	[Cyp4f1 - cytochrome p450, family 4, subfamily f, polypeptide 1, Rpl3 - ribosomal protein l3, Cyb5r3 - cytochrome b5 reductase 3, Cers2 - ceramide synthase 2, Ddost - dolichyl-diphosphooligosaccharide-protein glycosyltransferase, Cyp2a2 - cytochrome p450, family 2, subfamily a, polypeptide 2, Rpl13a - ribosomal protein l13a, Cyp2c6v1 - cytochrome p450, family 2, subfamily c, polypeptide 6, varian…
GO:0019369	arachidonic acid metabolic process	3.23E-4	6.99E-2	2.35	148	9	63	9	[Cyp4f1 - cytochrome p450, family 4, subfamily f, polypeptide 1, Ephx1 - epoxide hydrolase 1, microsomal (xenobiotic), Cyp1a2 - cytochrome p450, family 1, subfamily a, polypeptide 2, Cyp2e1 - cytochrome p450, family 2, subfamily e, polypeptide 1, Cyp2b3 - cytochrome p450, family 2, subfamily b, polypeptide 3, Cyp2a2 - cytochrome p450, family 2, subfamily a, polypeptide 2, Cyp2c6v1 - cytochrome p4…
GO:0033559	unsaturated fatty acid metabolic process	3.23E-4	6.58E-2	2.35	148	9	63	9	[Cyp4f1 - cytochrome p450, family 4, subfamily f, polypeptide 1, Ephx1 - epoxide hydrolase 1, microsomal (xenobiotic), Cyp1a2 - cytochrome p450, family 1, subfamily a, polypeptide 2, Cyp2e1 - cytochrome p450, family 2, subfamily e, polypeptide 1, Cyp2b3 - cytochrome p450, family 2, subfamily b, polypeptide 3, Cyp2a2 - cytochrome p450, family 2, subfamily a, polypeptide 2, Cyp2d4 - cytochrome p450…
GO:1901576	organic substance biosynthetic process	3.69E-4	7.09E-2	1.51	148	45	63	29	[Rpl3 - ribosomal protein l3, Cyb5r3 - cytochrome b5 reductase 3, Cers2 - ceramide synthase 2, Rpl13a - ribosomal protein l13a, Rps28 - ribosomal protein s28, Ephx1 - epoxide hydrolase 1, microsomal (xenobiotic), LOC100911575 - 60s acidic ribosomal protein p2-like, Fau - finkel-biskis-reilly murine sarcoma virus (fbr-musv) ubiquitously expressed, Cyp2d4 - cytochrome p450, family 2, subfamily d, p…
GO:1901568	fatty acid derivative metabolic process	3.77E-4	6.87E-2	2.15	148	12	63	11	[Cyp4f1 - cytochrome p450, family 4, subfamily f, polypeptide 1, Ephx1 - epoxide hydrolase 1, microsomal (xenobiotic), Cyp1a2 - cytochrome p450, family 1, subfamily a, polypeptide 2, Acsl1 - acyl-coa synthetase long-chain family member 1, Cyp2e1 - cytochrome p450, family 2, subfamily e, polypeptide 1, Cyp2b3 - cytochrome p450, family 2, subfamily b, polypeptide 3, Cyp2a2 - cytochrome p450, family…
GO:0044237	cellular metabolic process	4.73E-4	8.18E-2	1.27	148	89	63	48	[Cyp4f1 - cytochrome p450, family 4, subfamily f, polypeptide 1, Rpl3 - ribosomal protein l3, Cyb5r3 - cytochrome b5 reductase 3, Cers2 - ceramide synthase 2, Ddost - dolichyl-diphosphooligosaccharide-protein glycosyltransferase, Cyp2a2 - cytochrome p450, family 2, subfamily a, polypeptide 2, Rpl13a - ribosomal protein l13a, Cyp2c6v1 - cytochrome p450, family 2, subfamily c, polypeptide 6, varian…
GO:0044249	cellular biosynthetic process	7.2E-4	1.19E-1	1.49	148	44	63	28	[Rpl3 - ribosomal protein l3, Cyb5r3 - cytochrome b5 reductase 3, Cers2 - ceramide synthase 2, Rpl13a - ribosomal protein l13a, Rps28 - ribosomal protein s28, Cyb5b - cytochrome b5 type b (outer mitochondrial membrane), LOC100911575 - 60s acidic ribosomal protein p2-like, Fau - finkel-biskis-reilly murine sarcoma virus (fbr-musv) ubiquitously expressed, Cyp2d4 - cytochrome p450, family 2, subfami…
GO:0044281	small molecule metabolic process	7.81E-4	1.23E-1	1.55	148	38	63	25	[Cyp4f1 - cytochrome p450, family 4, subfamily f, polypeptide 1, Cyb5r3 - cytochrome b5 reductase 3, Cyp2a2 - cytochrome p450, family 2, subfamily a, polypeptide 2, Cyp2c6v1 - cytochrome p450, family 2, subfamily c, polypeptide 6, variant 1, Fmo1 - flavin containing monooxygenase 1, Ugt2b15 - udp glucuronosyltransferase 2 family, polypeptide b15, Ephx1 - epoxide hydrolase 1, microsomal (xenobioti…
GO:0008610	lipid biosynthetic process	8.22E-4	1.24E-1	2.35	148	8	63	8	[Cyb5r3 - cytochrome b5 reductase 3, Cers2 - ceramide synthase 2, Acsl1 - acyl-coa synthetase long-chain family member 1, Hsd17b11 - hydroxysteroid (17-beta) dehydrogenase 11, Tecr - trans-2,3-enoyl-coa reductase, Slc27a5 - solute carrier family 27 (fatty acid transporter), member 5, Nsdhl - nad(p) dependent steroid dehydrogenase-like, Hsd17b2 - hydroxysteroid (17-beta) dehydrogenase 2]
GO:0006066	alcohol metabolic process	8.22E-4	1.19E-1	2.35	148	8	63	8	[Apoe - apolipoprotein e, Cyb5r3 - cytochrome b5 reductase 3, Ephx1 - epoxide hydrolase 1, microsomal (xenobiotic), Cyp1a2 - cytochrome p450, family 1, subfamily a, polypeptide 2, Pon1 - paraoxonase 1, Cyp2d4 - cytochrome p450, family 2, subfamily d, polypeptide 4, Ugt1a5 - udp glucuronosyltransferase 1 family, polypeptide a5, Nsdhl - nad(p) dependent steroid dehydrogenase-like]
GO:0042445	hormone metabolic process	8.22E-4	1.14E-1	2.35	148	8	63	8	[Ugt2b15 - udp glucuronosyltransferase 2 family, polypeptide b15, Cyp1a2 - cytochrome p450, family 1, subfamily a, polypeptide 2, Hsd17b11 - hydroxysteroid (17-beta) dehydrogenase 11, Ugt2b1 - udp glucuronosyltransferase 2 family, polypeptide b1, Cyp2d4 - cytochrome p450, family 2, subfamily d, polypeptide 4, Ugt1a5 - udp glucuronosyltransferase 1 family, polypeptide a5, Hsd17b2 - hydroxysteroid …
GO:0008152	metabolic process	8.48E-4	1.13E-1	1.22	148	98	63	51	[Cyp4f1 - cytochrome p450, family 4, subfamily f, polypeptide 1, Cyb5r3 - cytochrome b5 reductase 3, Rpl13a - ribosomal protein l13a, Cyp2c6v1 - cytochrome p450, family 2, subfamily c, polypeptide 6, variant 1, Rps28 - ribosomal protein s28, Fmo3 - flavin containing monooxygenase 3, Fmo1 - flavin containing monooxygenase 1, Ugt2b15 - udp glucuronosyltransferase 2 family, polypeptide b15, LOC10091…
Species used: Rattus norvegicus
The system has recognized 154 genes out of 168 gene terms entered by the user.
0 genes were recognized by gene symbol and 154 genes by other gene IDs .
1 duplicate genes were removed (keeping the highest ranking instance of each gene) leaving a total of 153 genes.
Only 148 of these genes are associated with a GO term.
'P-value' is the enrichment p-value computed according to the mHG or HG model. This p-value is not corrected for multiple testing of 3461 GO terms.
'FDR q-value' is the correction of the above p-value for multiple testing using the Benjamini and Hochberg (1995) method.
Namely, for the ith term (ranked according to p-value) the FDR q-value is (p-value * number of GO terms) / i.
Enrichment (N, B, n, b) is defined as follows:
N - is the total number of genes
B - is the total number of genes associated with a specific GO term
n - is the number of genes in the top of the user's input list or in the target set when appropriate
b - is the number of genes in the intersection
Enrichment = (b/n) / (B/N)
Genes: For each GO term you can see the list of associated genes that appear in the optimal top of the list.
Each gene name is specified by gene symbol followed by a short description of the gene
Back to the GOrilla main page
